# Supplementary material for: (S)-1,5-Dibenzyl-3-tert-butyl­imidazol­idin-4-one
Source: Acta Crystallogr Sect E Struct Rep Online. 2008 Jun 25;64(Pt 7):o1330. doi: 10.1107/S1600536808018461 (PMC2961886; doi:10.1107/S1600536808018461)
Supplement: Supplementary file 1 [file e-64-o1330-sup1.cif]

##############################################################################
###                                                                        ###
###        Electronic paper (Acta Crystallographica Section E)             ###
###                                                                        ###
##############################################################################
#                                                                            #
# This CIF contains the data in a paper accepted for publication in Acta     #
# Crystallographica Section E. It conforms to the requirements of Notes      #
# for Authors for Section E, and has been peer reviewed under the auspices   #
# of the IUCr Commission on Journals.                                        #
#                                                                            #
# Full details of the Crystallographic Information File format               #
# are given in the paper "The Crystallographic Information File (CIF):       #
# a New Standard Archive File for Crystallography" by S. R. Hall, F. H.      #
# Allen and I. D. Brown [Acta Cryst. (1991), A47, 655-685].                  #
#                                                                            #
# The current version of the core CIF dictionary is obtainable from          #
# ftp://ftp.iucr.org/pub/cif_core.dic. The current version number is 2.4.    #
#                                                                            #
# Software is freely available for graphical display of the structure(s) in  #
# this CIF.  For information consult the CIF home page http://www.iucr.org/  #
# cif/home.html                                                              #
#                                                                            #
# This file may be used for bona fide research purposes within the           #
# scientific community so long as proper attribution is given to the journal # 
# article from which it was obtained.                                        #
#                                                                            #
##############################################################################
                                             
data_I
_audit_creation_method     SHELXL-97
_chemical_name_systematic
;
(<i>S</i>)-1,5-Dibenzyl-3-<i>tert</i>-butylimidazolidin-4-one
;
_chemical_name_common     ?
_chemical_formula_moiety     'C21 H26 N2 O'
_chemical_formula_sum     'C21 H26 N2 O'
_chemical_formula_iupac     'C21 H26 N2 O'
_chemical_formula_weight     322.44
_chemical_melting_point     ?
_symmetry_cell_setting     Orthorhombic
_symmetry_space_group_name_H-M     'P 21 21 21'
_symmetry_space_group_name_Hall     'P 2ac 2ab'
loop_
    _symmetry_equiv_pos_as_xyz
    'x, y, z'
    '-x+1/2, -y, z+1/2'
    'x+1/2, -y+1/2, -z'
    '-x, y+1/2, -z+1/2'
_cell_length_a     9.4112(6)
_cell_length_b     11.4713(7)
_cell_length_c     17.0556(11)
_cell_angle_alpha     90.00
_cell_angle_beta     90.00
_cell_angle_gamma     90.00
_cell_volume     1841.3(2)
_cell_formula_units_Z     4
_cell_measurement_reflns_used     5367
_cell_measurement_theta_min     2.7796
_cell_measurement_theta_max     32.3696
_cell_measurement_temperature     173(2)
_exptl_crystal_description     block
_exptl_crystal_colour     colorless
_exptl_crystal_size_max     0.62
_exptl_crystal_size_mid     0.45
_exptl_crystal_size_min     0.23
_exptl_crystal_density_diffrn     1.163
_exptl_crystal_density_meas     ?
_exptl_crystal_density_method     'not measured'
_exptl_crystal_F_000     696
_exptl_absorpt_coefficient_mu     0.072
_exptl_absorpt_correction_type     'multi-scan'
_exptl_absorpt_process_details     '(SADABS; Bruker, 2001)'
_exptl_absorpt_correction_T_min     0.9570
_exptl_absorpt_correction_T_max     0.9837
_exptl_special_details
;
;
_diffrn_ambient_temperature     173(2)
_diffrn_radiation_type     MoK\a
_diffrn_radiation_wavelength     0.71073
_diffrn_radiation_source     'fine-focus sealed tube'
_diffrn_radiation_monochromator     graphite
_diffrn_measurement_device_type     'Bruker APEX CCD'
_diffrn_measurement_method     '\f and \w'
_diffrn_detector_area_resol_mean     16.1903
_diffrn_reflns_number     8034
_diffrn_reflns_av_R_equivalents     0.0233
_diffrn_reflns_av_sigmaI/netI     0.0194
_diffrn_reflns_theta_min     2.80
_diffrn_reflns_theta_max     26.00
_diffrn_reflns_theta_full     26.00
_diffrn_measured_fraction_theta_max     0.985
_diffrn_measured_fraction_theta_full     0.985
_diffrn_reflns_limit_h_min     -11
_diffrn_reflns_limit_h_max     11
_diffrn_reflns_limit_k_min     -11
_diffrn_reflns_limit_k_max     14
_diffrn_reflns_limit_l_min     -20
_diffrn_reflns_limit_l_max     21
_diffrn_standards_number     0
_diffrn_standards_interval_count     0
_diffrn_standards_interval_time     0
_diffrn_standards_decay_%     0
_refine_special_details
;
Refinement of <i>F</i>^2^ against ALL reflections. The weighted <i>R</i>-factor
<i>wR</i> and goodness of fit <i>S</i> are based on <i>F</i>^2^, conventional
<i>R</i>-factors <i>R</i> are based on <i>F</i>, with <i>F</i> set to zero for
negative <i>F</i>^2^. The threshold expression of <i>F</i>^2^ >
\s(<i>F</i>^2^) is used only for calculating <i>R</i>-factors(gt) <i>etc</i>.
and is not relevant to the choice of reflections for refinement.
<i>R</i>-factors based on <i>F</i>^2^ are statistically about twice as large
as those based on <i>F</i>, and <i>R</i>- factors based on ALL data will be
even larger.
;
_reflns_number_total     2047
_reflns_number_gt     1824
_reflns_threshold_expression     I>2\s(I)
_refine_ls_structure_factor_coef     Fsqd
_refine_ls_matrix_type     full
_refine_ls_R_factor_all     0.0481
_refine_ls_R_factor_gt     0.0416
_refine_ls_wR_factor_gt     0.1037
_refine_ls_wR_factor_ref     0.1066
_refine_ls_goodness_of_fit_ref     1.004
_refine_ls_restrained_S_all     1.004
_refine_ls_number_reflns     2047
_refine_ls_number_parameters     217
_refine_ls_number_restraints     0
_refine_ls_hydrogen_treatment     constr
_refine_ls_weighting_scheme     calc
_refine_ls_weighting_details
         'calc w=1/[\s^2^(Fo^2^)+(0.0673P)^2^+0.3582P] where P=(Fo^2^+2Fc^2^)/3'
_atom_sites_solution_hydrogens     geom
_atom_sites_solution_primary     direct
_atom_sites_solution_secondary     difmap
_refine_ls_shift/su_max     0.000
_refine_ls_shift/su_mean     0.000
_refine_diff_density_max     0.336
_refine_diff_density_min     -0.182
_refine_ls_extinction_method     none
_refine_ls_extinction_coef     ?
loop_
    _atom_type_symbol
    _atom_type_description
    _atom_type_scat_dispersion_real
    _atom_type_scat_dispersion_imag
    _atom_type_scat_source
    'C' 'C' 0.0033 0.0000
                         'International Tables Vol C Tables 4.2.6.8 and 6.1.1.4'
    'H' 'H' 0.0000 0.0000
                         'International Tables Vol C Tables 4.2.6.8 and 6.1.1.4'
    'N' 'N' 0.0061 0.0000
                         'International Tables Vol C Tables 4.2.6.8 and 6.1.1.4'
    'O' 'O' 0.0106 0.0000
                         'International Tables Vol C Tables 4.2.6.8 and 6.1.1.4'
_computing_data_collection     'SMART (Bruker, 2001)'
_computing_cell_refinement     'SMART (Bruker, 2001)'
_computing_data_reduction     'SAINT (Bruker, 2001)'
_computing_structure_solution     'SHELXS97 (Sheldrick, 2008)'
_computing_structure_refinement     'SHELXL97 (Sheldrick, 2008)'
_computing_molecular_graphics     'ORTEPIII (Farrugia, 1997)'
_computing_publication_material     'SHELXL97 (Sheldrick, 2008)'
loop_
    _atom_site_type_symbol
    _atom_site_label
    _atom_site_fract_x
    _atom_site_fract_y
    _atom_site_fract_z
    _atom_site_U_iso_or_equiv
    _atom_site_adp_type
    _atom_site_calc_flag
    _atom_site_refinement_flags
    _atom_site_occupancy
    _atom_site_disorder_assembly
    _atom_site_disorder_group
    N N1 0.3052(2) 0.09221(18) 0.72137(12) 0.0250(5) Uani d . 1 . .
    C C2 0.3096(3) 0.0518(2) 0.80219(15) 0.0286(6) Uani d . 1 . .
    H H2A 0.3427 -0.0300 0.8054 0.034 Uiso calc R 1 . .
    H H2B 0.2152 0.0581 0.8274 0.034 Uiso calc R 1 . .
    N N3 0.4114(2) 0.1312(2) 0.83816(13) 0.0310(5) Uani d . 1 . .
    O O4 0.6042(2) 0.2352(2) 0.79357(14) 0.0554(7) Uani d . 1 . .
    C C4 0.4998(3) 0.1736(2) 0.78380(18) 0.0343(6) Uani d . 1 . .
    C C5 0.4499(3) 0.1293(2) 0.70449(16) 0.0296(6) Uani d . 1 . .
    H H5 0.5077 0.0596 0.6896 0.036 Uiso calc R 1 . .
    C C6 0.2517(3) 0.0043(2) 0.66686(16) 0.0302(6) Uani d . 1 . .
    H H6A 0.3094 -0.0674 0.6719 0.036 Uiso calc R 1 . .
    H H6B 0.2620 0.0334 0.6125 0.036 Uiso calc R 1 . .
    C C7 0.0978(3) -0.0245(2) 0.68211(14) 0.0273(6) Uani d . 1 . .
    C C8 0.0523(3) -0.1392(2) 0.68251(17) 0.0337(6) Uani d . 1 . .
    H H8 0.1188 -0.2004 0.6745 0.040 Uiso calc R 1 . .
    C C9 -0.0903(3) -0.1651(3) 0.69453(19) 0.0424(7) Uani d . 1 . .
    H H9 -0.1208 -0.2441 0.6940 0.051 Uiso calc R 1 . .
    C C10 -0.1867(3) -0.0786(3) 0.7070(2) 0.0443(8) Uani d . 1 . .
    H H10 -0.2840 -0.0971 0.7153 0.053 Uiso calc R 1 . .
    C C11 -0.1422(3) 0.0367(3) 0.7075(2) 0.0458(8) Uani d . 1 . .
    H H11 -0.2087 0.0975 0.7166 0.055 Uiso calc R 1 . .
    C C12 -0.0008(3) 0.0628(2) 0.69456(18) 0.0362(7) Uani d . 1 . .
    H H12 0.0291 0.1419 0.6942 0.043 Uiso calc R 1 . .
    C C13 0.4632(4) 0.2208(3) 0.64056(17) 0.0399(7) Uani d . 1 . .
    H H13A 0.3822 0.2753 0.6457 0.048 Uiso calc R 1 . .
    H H13B 0.5510 0.2660 0.6504 0.048 Uiso calc R 1 . .
    C C14 0.4673(3) 0.1777(2) 0.55702(17) 0.0326(6) Uani d . 1 . .
    C C15 0.3770(4) 0.2246(3) 0.5011(2) 0.0469(8) Uani d . 1 . .
    H H15 0.3086 0.2813 0.5161 0.056 Uiso calc R 1 . .
    C C16 0.3856(4) 0.1894(3) 0.4231(2) 0.0553(10) Uani d . 1 . .
    H H16 0.3238 0.2229 0.3853 0.066 Uiso calc R 1 . .
    C C17 0.4815(4) 0.1078(3) 0.40063(19) 0.0508(9) Uani d . 1 . .
    H H17 0.4882 0.0852 0.3472 0.061 Uiso calc R 1 . .
    C C18 0.5691(3) 0.0578(3) 0.45596(19) 0.0476(8) Uani d . 1 . .
    H H18 0.6343 -0.0013 0.4409 0.057 Uiso calc R 1 . .
    C C19 0.5622(3) 0.0934(3) 0.53324(18) 0.0399(7) Uani d . 1 . .
    H H19 0.6242 0.0591 0.5707 0.048 Uiso calc R 1 . .
    C C20 0.4334(3) 0.1408(3) 0.92442(17) 0.0382(7) Uani d . 1 . .
    C C21 0.5676(6) 0.0773(5) 0.9454(3) 0.0904(15) Uani d U 1 . .
    H H21A 0.5591 -0.0048 0.9301 0.109 Uiso d R 1 . .
    H H21B 0.5835 0.0825 1.0020 0.109 Uiso d R 1 . .
    H H21C 0.6478 0.1127 0.9176 0.109 Uiso d R 1 . .
    C C22 0.3043(5) 0.0931(5) 0.9661(2) 0.0855(14) Uani d U 1 . .
    H H22A 0.2931 0.0102 0.9535 0.103 Uiso d R 1 . .
    H H22B 0.2197 0.1359 0.9490 0.103 Uiso d R 1 . .
    H H22C 0.3163 0.1022 1.0229 0.103 Uiso d R 1 . .
    C C23 0.4439(5) 0.2670(3) 0.9470(2) 0.0604(10) Uani d . 1 . .
    H H23A 0.5271 0.3019 0.9216 0.091 Uiso calc R 1 . .
    H H23B 0.4536 0.2735 1.0040 0.091 Uiso calc R 1 . .
    H H23C 0.3579 0.3081 0.9300 0.091 Uiso calc R 1 . .
loop_
    _atom_site_aniso_label
    _atom_site_aniso_U_11
    _atom_site_aniso_U_22
    _atom_site_aniso_U_33
    _atom_site_aniso_U_12
    _atom_site_aniso_U_13
    _atom_site_aniso_U_23
    N1 0.0249(10) 0.0266(10) 0.0235(11) -0.0031(9) 0.0000(9) -0.0017(9)
    C2 0.0307(13) 0.0274(12) 0.0277(13) -0.0071(11) -0.0031(11) 0.0001(11)
    N3 0.0279(11) 0.0358(12) 0.0293(12) -0.0077(10) -0.0043(9) -0.0024(10)
    O4 0.0406(12) 0.0721(16) 0.0535(14) -0.0296(12) 0.0094(11) -0.0233(12)
    C4 0.0277(12) 0.0354(14) 0.0397(15) -0.0057(12) 0.0037(13) -0.0089(12)
    C5 0.0281(13) 0.0283(12) 0.0324(14) -0.0034(11) 0.0060(12) -0.0057(11)
    C6 0.0331(13) 0.0300(13) 0.0275(13) -0.0049(12) 0.0008(11) -0.0073(11)
    C7 0.0325(14) 0.0295(12) 0.0198(11) -0.0056(11) -0.0042(11) 0.0003(10)
    C8 0.0406(15) 0.0293(13) 0.0314(14) -0.0049(12) -0.0028(12) 0.0004(12)
    C9 0.0476(17) 0.0374(15) 0.0422(17) -0.0168(14) -0.0120(14) 0.0079(13)
    C10 0.0304(14) 0.0547(19) 0.0479(18) -0.0117(14) -0.0080(14) 0.0090(15)
    C11 0.0316(15) 0.0472(18) 0.059(2) 0.0009(13) -0.0099(15) 0.0036(16)
    C12 0.0336(14) 0.0299(13) 0.0450(16) -0.0025(12) -0.0067(13) -0.0008(13)
    C13 0.0526(18) 0.0293(13) 0.0378(17) -0.0078(14) 0.0140(14) -0.0011(12)
    C14 0.0351(14) 0.0285(13) 0.0342(15) -0.0089(12) 0.0063(12) 0.0038(11)
    C15 0.0500(19) 0.0334(16) 0.057(2) 0.0005(15) -0.0022(16) 0.0135(16)
    C16 0.059(2) 0.060(2) 0.047(2) -0.0115(19) -0.0159(18) 0.0226(17)
    C17 0.052(2) 0.067(2) 0.0334(16) -0.0305(19) 0.0027(15) 0.0044(15)
    C18 0.0399(17) 0.061(2) 0.0414(17) -0.0065(16) 0.0117(15) -0.0079(16)
    C19 0.0341(15) 0.0501(17) 0.0355(16) -0.0011(14) 0.0020(13) 0.0011(14)
    C20 0.0396(15) 0.0439(17) 0.0311(15) -0.0076(14) -0.0108(12) 0.0003(13)
    C21 0.103(3) 0.095(3) 0.073(3) 0.036(3) -0.038(2) -0.012(2)
    C22 0.098(3) 0.120(3) 0.0391(18) -0.052(3) -0.003(2) -0.001(2)
    C23 0.084(3) 0.058(2) 0.0385(19) -0.011(2) 0.003(2) -0.0113(16)
_geom_special_details
;
All e.s.d.'s (except the e.s.d. in the dihedral angle between two l.s. planes)
are estimated using the full covariance matrix. The cell e.s.d.'s are taken
into account individually in the estimation of e.s.d.'s in distances, angles
and torsion angles; correlations between e.s.d.'s in cell parameters are only
used when they are defined by crystal symmetry. An approximate (isotropic)
treatment of cell e.s.d.'s is used for estimating e.s.d.'s involving l.s.
planes.
;
loop_
    _geom_bond_atom_site_label_1
    _geom_bond_atom_site_label_2
    _geom_bond_site_symmetry_2
    _geom_bond_distance
    _geom_bond_publ_flag
    N1 C2 . 1.455(3) ?
    N1 C5 . 1.455(3) ?
    N1 C6 . 1.461(3) ?
    C2 N3 . 1.457(3) ?
    C2 H2A . 0.9900 ?
    C2 H2B . 0.9900 ?
    N3 C4 . 1.336(4) ?
    N3 C20 . 1.490(4) ?
    O4 C4 . 1.222(3) ?
    C4 C5 . 1.519(4) ?
    C5 C13 . 1.519(4) ?
    C5 H5 . 1.0000 ?
    C6 C7 . 1.508(4) ?
    C6 H6A . 0.9900 ?
    C6 H6B . 0.9900 ?
    C7 C12 . 1.381(4) ?
    C7 C8 . 1.384(4) ?
    C8 C9 . 1.390(4) ?
    C8 H8 . 0.9500 ?
    C9 C10 . 1.362(4) ?
    C9 H9 . 0.9500 ?
    C10 C11 . 1.388(5) ?
    C10 H10 . 0.9500 ?
    C11 C12 . 1.382(4) ?
    C11 H11 . 0.9500 ?
    C12 H12 . 0.9500 ?
    C13 C14 . 1.508(4) ?
    C13 H13A . 0.9900 ?
    C13 H13B . 0.9900 ?
    C14 C19 . 1.378(4) ?
    C14 C15 . 1.387(4) ?
    C15 C16 . 1.392(5) ?
    C15 H15 . 0.9500 ?
    C16 C17 . 1.355(5) ?
    C16 H16 . 0.9500 ?
    C17 C18 . 1.378(5) ?
    C17 H17 . 0.9500 ?
    C18 C19 . 1.381(5) ?
    C18 H18 . 0.9500 ?
    C19 H19 . 0.9500 ?
    C20 C21 . 1.501(5) ?
    C20 C23 . 1.502(5) ?
    C20 C22 . 1.510(5) ?
    C21 H21A . 0.9800 ?
    C21 H21B . 0.9800 ?
    C21 H21C . 0.9800 ?
    C22 H22A . 0.9800 ?
    C22 H22B . 0.9800 ?
    C22 H22C . 0.9800 ?
    C23 H23A . 0.9800 ?
    C23 H23B . 0.9800 ?
    C23 H23C . 0.9800 ?
loop_
    _geom_angle_atom_site_label_1
    _geom_angle_atom_site_label_2
    _geom_angle_atom_site_label_3
    _geom_angle_site_symmetry_1
    _geom_angle_site_symmetry_3
    _geom_angle
    _geom_angle_publ_flag
    C2 N1 C5 . . 104.7(2) ?
    C2 N1 C6 . . 113.1(2) ?
    C5 N1 C6 . . 113.5(2) ?
    N1 C2 N3 . . 102.62(19) ?
    N1 C2 H2A . . 111.2 ?
    N3 C2 H2A . . 111.2 ?
    N1 C2 H2B . . 111.2 ?
    N3 C2 H2B . . 111.2 ?
    H2A C2 H2B . . 109.2 ?
    C4 N3 C2 . . 110.1(2) ?
    C4 N3 C20 . . 124.9(2) ?
    C2 N3 C20 . . 123.6(2) ?
    O4 C4 N3 . . 128.0(3) ?
    O4 C4 C5 . . 124.3(3) ?
    N3 C4 C5 . . 107.7(2) ?
    N1 C5 C13 . . 114.9(2) ?
    N1 C5 C4 . . 102.2(2) ?
    C13 C5 C4 . . 112.5(2) ?
    N1 C5 H5 . . 109.0 ?
    C13 C5 H5 . . 109.0 ?
    C4 C5 H5 . . 109.0 ?
    N1 C6 C7 . . 111.9(2) ?
    N1 C6 H6A . . 109.2 ?
    C7 C6 H6A . . 109.2 ?
    N1 C6 H6B . . 109.2 ?
    C7 C6 H6B . . 109.2 ?
    H6A C6 H6B . . 107.9 ?
    C12 C7 C8 . . 118.7(3) ?
    C12 C7 C6 . . 120.9(2) ?
    C8 C7 C6 . . 120.4(3) ?
    C7 C8 C9 . . 120.2(3) ?
    C7 C8 H8 . . 119.9 ?
    C9 C8 H8 . . 119.9 ?
    C10 C9 C8 . . 120.7(3) ?
    C10 C9 H9 . . 119.6 ?
    C8 C9 H9 . . 119.6 ?
    C9 C10 C11 . . 119.6(3) ?
    C9 C10 H10 . . 120.2 ?
    C11 C10 H10 . . 120.2 ?
    C12 C11 C10 . . 119.8(3) ?
    C12 C11 H11 . . 120.1 ?
    C10 C11 H11 . . 120.1 ?
    C7 C12 C11 . . 121.0(3) ?
    C7 C12 H12 . . 119.5 ?
    C11 C12 H12 . . 119.5 ?
    C14 C13 C5 . . 117.0(2) ?
    C14 C13 H13A . . 108.0 ?
    C5 C13 H13A . . 108.0 ?
    C14 C13 H13B . . 108.0 ?
    C5 C13 H13B . . 108.0 ?
    H13A C13 H13B . . 107.3 ?
    C19 C14 C15 . . 117.9(3) ?
    C19 C14 C13 . . 121.6(3) ?
    C15 C14 C13 . . 120.5(3) ?
    C14 C15 C16 . . 120.6(3) ?
    C14 C15 H15 . . 119.7 ?
    C16 C15 H15 . . 119.7 ?
    C17 C16 C15 . . 120.7(3) ?
    C17 C16 H16 . . 119.7 ?
    C15 C16 H16 . . 119.7 ?
    C16 C17 C18 . . 119.4(3) ?
    C16 C17 H17 . . 120.3 ?
    C18 C17 H17 . . 120.3 ?
    C17 C18 C19 . . 120.2(3) ?
    C17 C18 H18 . . 119.9 ?
    C19 C18 H18 . . 119.9 ?
    C14 C19 C18 . . 121.2(3) ?
    C14 C19 H19 . . 119.4 ?
    C18 C19 H19 . . 119.4 ?
    N3 C20 C21 . . 108.4(3) ?
    N3 C20 C23 . . 109.5(3) ?
    C21 C20 C23 . . 110.6(3) ?
    N3 C20 C22 . . 109.1(3) ?
    C21 C20 C22 . . 112.9(4) ?
    C23 C20 C22 . . 106.4(3) ?
    C20 C21 H21A . . 109.5 ?
    C20 C21 H21B . . 109.5 ?
    H21A C21 H21B . . 109.5 ?
    C20 C21 H21C . . 109.4 ?
    H21A C21 H21C . . 109.5 ?
    H21B C21 H21C . . 109.5 ?
    C20 C22 H22A . . 109.5 ?
    C20 C22 H22B . . 109.4 ?
    H22A C22 H22B . . 109.5 ?
    C20 C22 H22C . . 109.5 ?
    H22A C22 H22C . . 109.5 ?
    H22B C22 H22C . . 109.5 ?
    C20 C23 H23A . . 109.5 ?
    C20 C23 H23B . . 109.5 ?
    H23A C23 H23B . . 109.5 ?
    C20 C23 H23C . . 109.5 ?
    H23A C23 H23C . . 109.5 ?
    H23B C23 H23C . . 109.5 ?
loop_
    _geom_torsion_atom_site_label_1
    _geom_torsion_atom_site_label_2
    _geom_torsion_atom_site_label_3
    _geom_torsion_atom_site_label_4
    _geom_torsion_site_symmetry_1
    _geom_torsion_site_symmetry_2
    _geom_torsion_site_symmetry_3
    _geom_torsion_site_symmetry_4
    _geom_torsion
    _geom_torsion_publ_flag
    C5 N1 C2 N3 . . . . 35.3(3) ?
    C6 N1 C2 N3 . . . . 159.4(2) ?
    N1 C2 N3 C4 . . . . -25.0(3) ?
    N1 C2 N3 C20 . . . . 168.0(2) ?
    C2 N3 C4 O4 . . . . -174.1(3) ?
    C20 N3 C4 O4 . . . . -7.3(5) ?
    C2 N3 C4 C5 . . . . 4.8(3) ?
    C20 N3 C4 C5 . . . . 171.5(3) ?
    C2 N1 C5 C13 . . . . -154.4(2) ?
    C6 N1 C5 C13 . . . . 81.8(3) ?
    C2 N1 C5 C4 . . . . -32.3(3) ?
    C6 N1 C5 C4 . . . . -156.1(2) ?
    O4 C4 C5 N1 . . . . -163.8(3) ?
    N3 C4 C5 N1 . . . . 17.3(3) ?
    O4 C4 C5 C13 . . . . -40.1(4) ?
    N3 C4 C5 C13 . . . . 141.0(2) ?
    C2 N1 C6 C7 . . . . 65.6(3) ?
    C5 N1 C6 C7 . . . . -175.3(2) ?
    N1 C6 C7 C12 . . . . 45.6(3) ?
    N1 C6 C7 C8 . . . . -135.5(3) ?
    C12 C7 C8 C9 . . . . 0.6(4) ?
    C6 C7 C8 C9 . . . . -178.3(3) ?
    C7 C8 C9 C10 . . . . -0.8(5) ?
    C8 C9 C10 C11 . . . . 0.2(5) ?
    C9 C10 C11 C12 . . . . 0.6(5) ?
    C8 C7 C12 C11 . . . . 0.2(4) ?
    C6 C7 C12 C11 . . . . 179.1(3) ?
    C10 C11 C12 C7 . . . . -0.8(5) ?
    N1 C5 C13 C14 . . . . -84.6(3) ?
    C4 C5 C13 C14 . . . . 159.1(3) ?
    C5 C13 C14 C19 . . . . -52.8(4) ?
    C5 C13 C14 C15 . . . . 128.8(3) ?
    C19 C14 C15 C16 . . . . -1.8(5) ?
    C13 C14 C15 C16 . . . . 176.6(3) ?
    C14 C15 C16 C17 . . . . 0.7(5) ?
    C15 C16 C17 C18 . . . . 1.2(5) ?
    C16 C17 C18 C19 . . . . -2.0(5) ?
    C15 C14 C19 C18 . . . . 1.0(4) ?
    C13 C14 C19 C18 . . . . -177.4(3) ?
    C17 C18 C19 C14 . . . . 0.9(5) ?
    C4 N3 C20 C21 . . . . -62.2(4) ?
    C2 N3 C20 C21 . . . . 102.8(4) ?
    C4 N3 C20 C23 . . . . 58.5(4) ?
    C2 N3 C20 C23 . . . . -136.5(3) ?
    C4 N3 C20 C22 . . . . 174.5(3) ?
    C2 N3 C20 C22 . . . . -20.5(4) ?
loop_
    _geom_hbond_atom_site_label_D
    _geom_hbond_atom_site_label_H
    _geom_hbond_atom_site_label_A
    _geom_hbond_site_symmetry_A
    _geom_hbond_distance_DH
    _geom_hbond_distance_HA
    _geom_hbond_distance_DA
    _geom_hbond_angle_DHA
    _geom_hbond_publ_flag
    C6 H6A O4 4_646 0.99 2.48 3.439(4) 163.9 y
    C17 H17 Cg 2_554 0.95 2.68 3.621(4) 169.4 y
data_global
_journal_date_recd_electronic     2008-06-11
_journal_date_accepted     2008-06-18
_journal_name_full     'Acta Crystallographica, Section E'
_journal_year     2008
_journal_volume     64
_journal_issue      7
_journal_page_first     o1330
_journal_page_last     o1330
_journal_paper_category     QO
_journal_coeditor_code     BT2725
_publ_contact_author_name     'Zheng, Jian-Feng'
_publ_contact_author_address
;
Department of Chemistry, Key Laboratory for Chemical Biology of Fujian
Province, College of Chemistry and Chemical Engineering, Xiamen University,
Xiamen 361005, P.R.China
;
_publ_contact_author_email     zjf485@xmu.edu.cn
_publ_contact_author_fax     '86-592-2185780'
_publ_contact_author_phone     '86-592-2182010'
_publ_section_title
;
(<i>S</i>)-1,5-Dibenzyl-3-<i>tert</i>-butylimidazolidin-4-one
;
loop_
    _publ_author_name
    _publ_author_address
    'Zheng, Jian-Feng'
;
Department of Chemistry
Key Laboratory for Chemical Biology of Fujian Province
College of Chemistry and Chemical Engineering
Xiamen University,
Xiamen 361005
People's Republic of China
;
    'Guo, Jian-Nan'
;
Department of Chemistry
Key Laboratory for Chemical Biology of Fujian Province
College of Chemistry and Chemical Engineering
Xiamen University,
Xiamen 361005
People's Republic of China
;
    'Huang, Su-Yu'
;
Department of Chemistry
Key Laboratory for Chemical Biology of Fujian Province
College of Chemistry and Chemical Engineering
Xiamen University,
Xiamen 361005
People's Republic of China
;
    'Teng, Bo'
;
Department of Chemistry
Key Laboratory for Chemical Biology of Fujian Province
College of Chemistry and Chemical Engineering
Xiamen University,
Xiamen 361005
People's Republic of China
;
    'Jin, Li-Ren'
;
Department of Chemistry
Key Laboratory for Chemical Biology of Fujian Province
College of Chemistry and Chemical Engineering
Xiamen University,
Xiamen 361005
People's Republic of China
;
