# Supplementary material for: (S)-1,5-Dibenzyl-3-tert-butyl­imidazol­idin-4-one
Source: Acta Crystallogr Sect E Struct Rep Online. 2008 Jun 25;64(Pt 7):o1330. doi: 10.1107/S1600536808018461 (PMC2961886; doi:10.1107/S1600536808018461)
Supplement: Supplementary file 2 [file e-64-o1330-Isup2.hkl]

# 
# h,k,l, Fc-squared, Fo-squared, sigma(Fo-squared) and status flag 
# 
data_I
_shelx_title '    a in P2(1)2(1)2' 
_shelx_refln_list_code          4 
_shelx_F_calc_maximum       90.49 
_exptl_crystal_F_000       696.00 
_reflns_d_resolution_high  0.8107 
 
loop_ 
 _symmetry_equiv_pos_as_xyz 
 'x, y, z' 
 '-x+1/2, -y, z+1/2' 
 'x+1/2, -y+1/2, -z' 
 '-x, y+1/2, -z+1/2' 
 
_cell_length_a     9.4112 
_cell_length_b    11.4713 
_cell_length_c    17.0556 
_cell_angle_alpha  90.000 
_cell_angle_beta   90.000 
_cell_angle_gamma  90.000 
 
_shelx_F_squared_multiplier     1.000 
 
loop_ 
 _refln_index_h 
 _refln_index_k 
 _refln_index_l 
 _refln_F_squared_calc 
 _refln_F_squared_meas 
 _refln_F_squared_sigma 
 _refln_observed_status 
   4   0   0       18.67       17.03      1.07 o 
   6   0   0      402.60      374.49      3.99 o 
   8   0   0      203.82      184.78      4.11 o 
   1   1   0     4359.41     3770.99     28.19 o 
   2   1   0     5125.80     4359.44     36.02 o 
   3   1   0      677.55      487.84      3.62 o 
   4   1   0      354.56      360.22      1.78 o 
   5   1   0      600.24      676.22      2.71 o 
   6   1   0      729.01      775.72      3.40 o 
   7   1   0       15.20       12.72      1.39 o 
   8   1   0      178.22      173.59      2.98 o 
   9   1   0        6.13        1.30      3.04 o 
  10   1   0       49.23       42.33      5.20 o 
  11   1   0       38.31       40.84      3.40 o 
   2   2   0     6388.12     5264.58     47.48 o 
   3   2   0       44.95       48.69      2.03 o 
   4   2   0      659.56      630.06      5.28 o 
   5   2   0       24.87       37.90      1.22 o 
   6   2   0      112.14      143.10      1.78 o 
   7   2   0     1049.36     1015.35      5.28 o 
   8   2   0       63.30       43.26      2.28 o 
   9   2   0       67.81       57.54      3.59 o 
  10   2   0        0.03       -0.22      3.89 o 
  11   2   0       30.84       29.84      3.47 o 
   2   3   0       44.76      124.39     51.74 o 
   3   3   0     3824.77     3403.20      9.27 o 
   4   3   0      624.46      514.32      3.91 o 
   5   3   0      387.86      409.46      3.83 o 
   6   3   0        0.91        0.51      1.02 o 
   7   3   0      432.96      446.13      4.02 o 
   8   3   0       74.68       74.93      3.37 o 
   9   3   0       46.20       49.65      3.89 o 
  10   3   0        0.00        0.88      2.78 o 
  11   3   0        1.22        0.72      4.10 o 
   0   4   0      585.28      442.40      2.94 o 
   1   4   0      642.05      783.50      4.82 o 
   2   4   0     1138.29     1106.82      5.73 o 
   3   4   0      912.50      847.33      6.10 o 
   4   4   0      660.16      677.23      6.33 o 
   5   4   0      235.50      229.64      4.67 o 
   6   4   0       13.47        9.24      2.23 o 
   7   4   0      763.78      690.60      6.29 o 
   8   4   0      579.48      579.88      6.38 o 
   9   4   0      187.69      196.04      4.10 o 
  10   4   0        1.84        3.90      3.20 o 
  11   4   0       35.11       33.97      3.74 o 
   1   5   0       32.41       44.96      2.68 o 
   2   5   0      228.14      255.64      2.53 o 
   3   5   0       34.22       36.10      2.56 o 
   4   5   0     1794.59     1769.73      9.95 o 
   5   5   0       67.90       65.88      6.71 o 
   6   5   0      254.03      311.98      4.26 o 
   7   5   0       63.76       64.85      3.32 o 
   8   5   0       10.05       11.73      2.83 o 
   9   5   0       60.59       57.67      3.28 o 
  10   5   0       18.31       11.20      3.18 o 
   0   6   0      954.31      806.91      7.76 o 
   1   6   0      229.70      236.65      4.48 o 
   2   6   0       63.37       77.02      3.01 o 
   3   6   0      310.28      339.02      3.40 o 
   4   6   0        3.84        4.64      2.01 o 
   5   6   0       16.45       16.84      2.54 o 
   6   6   0      190.17      162.37      4.40 o 
   7   6   0       44.33       59.74      3.12 o 
   8   6   0      241.07      230.99      4.04 o 
   9   6   0       69.30       62.34      3.46 o 
  10   6   0       45.91       49.62      4.57 o 
   1   7   0      246.46      262.31      3.33 o 
   2   7   0       63.32       83.19      1.82 o 
   3   7   0      753.12      764.79      4.84 o 
   4   7   0        1.68        2.73      1.81 o 
   5   7   0      882.85      942.18      6.73 o 
   6   7   0      231.63      236.70      6.48 o 
   7   7   0       11.76       10.20      2.68 o 
   8   7   0        0.55        1.00      3.11 o 
   9   7   0        3.54        3.64      3.22 o 
  10   7   0        0.54        1.20      3.48 o 
   0   8   0        2.22        9.68      5.43 o 
   1   8   0        0.23        1.50      1.41 o 
   2   8   0        1.47        2.29      1.64 o 
   3   8   0      324.21      296.51      3.12 o 
   4   8   0       29.43       24.04      3.14 o 
   5   8   0      123.44      103.03      2.90 o 
   6   8   0      615.24      611.97      5.14 o 
   7   8   0       56.01       52.86      2.88 o 
   8   8   0        7.39        5.89      3.04 o 
   9   8   0        0.23        1.12      3.80 o 
   1   9   0      125.56      116.78      2.87 o 
   2   9   0      318.02      297.82      3.01 o 
   3   9   0       32.61       27.85      1.94 o 
   4   9   0      433.48      429.82      4.01 o 
   5   9   0      101.66       96.41      3.26 o 
   6   9   0       26.57       21.41      2.75 o 
   7   9   0        6.58        6.67      2.72 o 
   8   9   0        1.28        3.24      4.67 o 
   0  10   0       57.71       52.69      3.05 o 
   1  10   0       35.19       40.41      2.88 o 
   2  10   0      184.80      168.04      2.71 o 
   3  10   0       20.43       18.77      2.21 o 
   4  10   0       54.66       52.73      2.37 o 
   5  10   0      156.88      142.39      3.41 o 
   6  10   0        6.87        6.52      3.36 o 
   7  10   0        1.68        4.45      5.80 o 
   8  10   0       11.32        9.63      4.58 o 
   1  11   0        1.46        4.35      3.22 o 
   2  11   0      220.45      218.44      3.76 o 
   3  11   0      251.64      259.71      3.36 o 
   4  11   0       71.09       67.63      2.73 o 
   5  11   0       50.49       48.55      3.43 o 
   6  11   0        0.11        2.22      3.60 o 
   7  11   0       31.27       18.06      3.86 o 
   0  12   0        1.29       11.38      4.90 o 
   1  12   0        0.00        7.21      3.50 o 
   2  12   0       20.80       23.45      2.97 o 
   3  12   0       51.95       46.87      3.11 o 
   4  12   0       58.83       48.50      3.24 o 
   5  12   0       54.13       48.62      3.56 o 
   6  12   0        0.43        1.43      3.73 o 
   1  13   0        0.03        2.74      3.06 o 
   2  13   0       51.09       65.66      5.39 o 
   3  13   0       37.21       40.84      3.44 o 
   4  13   0       81.16      101.09      6.93 o 
   0  14   0       16.44       18.09      6.33 o 
   1  14   0       12.15       12.50      4.26 o 
   2   0   1        5.57        2.34      0.75 o 
   3   0   1       25.01       22.84      0.71 o 
   4   0   1      205.59      249.12      1.51 o 
   5   0   1      120.01      134.07      1.44 o 
   6   0   1      185.89      185.31      1.94 o 
   7   0   1      330.27      308.29      2.41 o 
   8   0   1      113.78      124.28      2.33 o 
   9   0   1        5.00        2.76      2.27 o 
  10   0   1      269.23      300.86      7.84 o 
  11   0   1        4.05        5.28      5.50 o 
   1   1   1      770.21      712.96      3.39 o 
   2   1   1     3170.32     3001.36     11.19 o 
   3   1   1      784.92      727.72      1.81 o 
   4   1   1     1379.22     1389.37      2.69 o 
   5   1   1      286.76      324.35      1.40 o 
   6   1   1      437.82      431.61      1.96 o 
   7   1   1      252.58      264.23      1.74 o 
   8   1   1       72.99       75.42      1.84 o 
   9   1   1       64.45       66.33      2.32 o 
  10   1   1       58.17       59.71      2.51 o 
  11   1   1       27.44       29.09      3.38 o 
   0   2   1     5182.05     4680.43     36.10 o 
   1   2   1     5501.63     5025.19     26.30 o 
   2   2   1     2670.34     2943.10      6.18 o 
   3   2   1      682.48      647.88     10.63 o 
   4   2   1      387.12      474.41      1.61 o 
   5   2   1      176.83      177.15      1.23 o 
   6   2   1      122.88      125.64      1.56 o 
   7   2   1      133.55      123.16      1.65 o 
   8   2   1        4.93        0.98      2.12 o 
   9   2   1      198.87      199.90      2.63 o 
  10   2   1       24.40       25.71      2.30 o 
  11   2   1       78.93       80.42      2.64 o 
   1   3   1     3276.70     3288.54     16.73 o 
   2   3   1     1412.21     1315.28      8.82 o 
   3   3   1      185.78      206.09      1.90 o 
   4   3   1     1376.00     1452.14      5.05 o 
   5   3   1      102.67       99.76      1.96 o 
   6   3   1       36.75       38.90      1.67 o 
   7   3   1      108.14      140.34      2.58 o 
   8   3   1       86.67       84.50      2.17 o 
   9   3   1      355.68      323.84      2.77 o 
  10   3   1       25.83       21.36      2.71 o 
  11   3   1       30.44       38.92      2.76 o 
   0   4   1      662.06      570.89      4.37 o 
   1   4   1     1200.02     1151.39      4.52 o 
   2   4   1      839.52      856.87      3.29 o 
   3   4   1     1245.53     1438.67      4.70 o 
   4   4   1       84.70       83.55      2.15 o 
   5   4   1       24.48       40.15      2.23 o 
   6   4   1        9.82        4.68      1.46 o 
   7   4   1       21.24       19.51      1.52 o 
   8   4   1       44.72       43.66      2.05 o 
   9   4   1        4.66        5.97      2.19 o 
  10   4   1        2.67        0.97      2.34 o 
  11   4   1        2.95        1.32      2.97 o 
   0   5   1      385.70      419.18      2.58 o 
   1   5   1      426.85      333.42      2.29 o 
   2   5   1      728.52      779.78      3.82 o 
   3   5   1     1774.98     1947.43     16.16 o 
   4   5   1      236.45      227.65      1.82 o 
   5   5   1        8.88       13.69      1.18 o 
   6   5   1       70.40       75.58      1.42 o 
   7   5   1      391.24      388.14      3.36 o 
   8   5   1      116.42      113.33      2.57 o 
   9   5   1        0.96        1.46      2.91 o 
  10   5   1       21.66       18.13      2.25 o 
   0   6   1       42.30       41.29      1.17 o 
   1   6   1      313.35      305.59      1.98 o 
   2   6   1        0.90        1.90      1.15 o 
   3   6   1      828.87      854.12      5.08 o 
   4   6   1      196.76      205.78      2.51 o 
   5   6   1      527.01      522.09      3.18 o 
   6   6   1      481.92      436.60      3.70 o 
   7   6   1      281.48      268.16      2.96 o 
   8   6   1      116.40      116.49      2.67 o 
   9   6   1        7.47        9.25      2.15 o 
  10   6   1        2.76        3.93      2.38 o 
   0   7   1       77.31       68.47      2.28 o 
   1   7   1      815.03      899.55      2.74 o 
   2   7   1        8.55        9.29      0.99 o 
   3   7   1       31.14       30.59      1.44 o 
   4   7   1      252.90      274.11      2.46 o 
   5   7   1      261.59      244.50      3.52 o 
   6   7   1      273.56      282.22      5.61 o 
   7   7   1       51.95       56.89      1.99 o 
   8   7   1       34.26       32.96      2.16 o 
   9   7   1        4.95        2.55      2.25 o 
  10   7   1        6.14        7.54      2.52 o 
   0   8   1       33.07       36.95      1.67 o 
   1   8   1      298.16      301.13      2.02 o 
   2   8   1       63.94       66.45      1.16 o 
   3   8   1      217.53      217.64      1.84 o 
   4   8   1      134.68      123.25      1.87 o 
   5   8   1      153.06      161.27      2.25 o 
   6   8   1      140.23      131.54      3.12 o 
   7   8   1       41.45       41.10      2.10 o 
   8   8   1       18.71       18.52      2.30 o 
   9   8   1        0.82        2.87      2.28 o 
   0   9   1      316.73      347.05      3.07 o 
   1   9   1      186.26      162.38      1.84 o 
   2   9   1      284.20      289.32      2.10 o 
   3   9   1        6.92        4.78      1.17 o 
   4   9   1        7.01        3.04      1.36 o 
   5   9   1       31.61       29.53      1.80 o 
   6   9   1       63.42       49.41      1.96 o 
   7   9   1       32.28       34.52      2.15 o 
   8   9   1       12.88       12.57      2.18 o 
   0  10   1       21.56       24.55      2.99 o 
   1  10   1        6.84        9.00      1.51 o 
   2  10   1       63.38       68.98      1.77 o 
   3  10   1        3.64        3.08      1.49 o 
   4  10   1      114.46       99.81      1.88 o 
   5  10   1       12.91       13.81      2.31 o 
   6  10   1       77.17       81.33      3.06 o 
   7  10   1        2.64        7.73      2.84 o 
   8  10   1       17.45       11.50      3.15 o 
   0  11   1       33.92       25.35      3.50 o 
   1  11   1       58.03       55.27      2.80 o 
   2  11   1        4.69        9.09      1.85 o 
   3  11   1       12.66        7.57      1.76 o 
   4  11   1       22.45       20.56      1.81 o 
   5  11   1       34.80       38.74      2.20 o 
   6  11   1        3.63        6.44      2.74 o 
   7  11   1        6.11        7.84      2.77 o 
   0  12   1       36.30       39.93      3.88 o 
   1  12   1        2.82        3.84      2.24 o 
   2  12   1       42.10       44.54      2.16 o 
   3  12   1        0.93        2.75      2.46 o 
   4  12   1        8.11       10.63      2.21 o 
   5  12   1       18.82       11.22      2.53 o 
   6  12   1        2.69        5.52      2.77 o 
   0  13   1        7.33        3.78      3.89 o 
   1  13   1        1.55        3.70      2.21 o 
   2  13   1        0.12        3.96      2.47 o 
   3  13   1       44.44       51.65      2.76 o 
   4  13   1        7.35        9.78      3.35 o 
   0  14   1       26.66       22.78      4.36 o 
   1  14   1       13.21       19.81      3.49 o 
   2   0   2      844.08      947.42      3.69 o 
   3   0   2       17.14       25.70      1.43 o 
   4   0   2       69.99       64.01      1.20 o 
   5   0   2      615.91      635.44      3.25 o 
   6   0   2      275.53      291.79      3.88 o 
   7   0   2        0.33       -0.09      1.73 o 
   8   0   2       25.13       18.84      1.84 o 
   9   0   2      124.68      128.11      3.39 o 
  10   0   2      264.38      298.76      4.52 o 
  11   0   2        0.11        4.52      5.73 o 
   0   1   2      434.73      422.20      2.49 o 
   1   1   2     1323.02     1192.13      4.82 o 
   2   1   2     1975.05     1837.22      3.51 o 
   3   1   2     1084.24      933.50      2.50 o 
   4   1   2      190.40      211.04      1.34 o 
   5   1   2     1138.31     1165.55      2.77 o 
   6   1   2      314.95      345.64      1.86 o 
   7   1   2       19.89       22.57      1.08 o 
   8   1   2       50.86       43.80      1.40 o 
   9   1   2      200.46      219.43      2.73 o 
  10   1   2       54.16       59.37      2.56 o 
  11   1   2       55.18       58.59      3.70 o 
   0   2   2     2368.15     2182.59      6.56 o 
   1   2   2      203.34      176.48      1.49 o 
   2   2   2     1566.96     1684.80      3.21 o 
   3   2   2      192.20      205.80      1.14 o 
   4   2   2       13.77       13.30      1.03 o 
   5   2   2      268.46      250.89      1.59 o 
   6   2   2      278.35      267.60      1.70 o 
   7   2   2      297.82      312.37      2.08 o 
   8   2   2      111.58      101.55      1.91 o 
   9   2   2       12.06       13.67      1.80 o 
  10   2   2       31.99       31.04      2.41 o 
  11   2   2       77.03       85.65      3.00 o 
   0   3   2      630.62      607.92      2.86 o 
   1   3   2     1896.74     1765.41      9.17 o 
   2   3   2     8187.72     7529.06     41.90 o 
   3   3   2      661.43      642.90      2.23 o 
   4   3   2     1533.61     1449.53      5.30 o 
   5   3   2      128.65      124.63      1.90 o 
   6   3   2      118.59      131.17      1.58 o 
   7   3   2      150.42      167.34      1.97 o 
   8   3   2      299.85      282.28      2.83 o 
   9   3   2        3.26        6.95      1.91 o 
  10   3   2       38.11       40.18      2.76 o 
  11   3   2       11.07       17.09      2.95 o 
   0   4   2       34.87       75.37      1.28 o 
   1   4   2     2805.80     2619.24      7.54 o 
   2   4   2      237.57      281.62      2.41 o 
   3   4   2     1218.83     1339.45      4.58 o 
   4   4   2       98.78      108.33      1.37 o 
   5   4   2      285.92      308.93      3.05 o 
   6   4   2      310.62      344.36      2.14 o 
   7   4   2      277.82      276.89      2.30 o 
   8   4   2      160.74      163.69      2.51 o 
   9   4   2       16.33       15.59      2.08 o 
  10   4   2        6.97        7.12      2.65 o 
  11   4   2        1.51        3.39      2.97 o 
   0   5   2      756.28      710.42      3.78 o 
   1   5   2      258.20      303.38      1.73 o 
   2   5   2      242.21      263.38      1.76 o 
   3   5   2     1090.47     1140.39      5.71 o 
   4   5   2      160.63      158.43      2.25 o 
   5   5   2       58.89       54.82      1.16 o 
   6   5   2      144.78      164.34      1.72 o 
   7   5   2        5.53        5.26      1.82 o 
   8   5   2        6.95        2.05      2.17 o 
   9   5   2       10.56        9.49      2.33 o 
  10   5   2       13.12       10.21      2.69 o 
   0   6   2      129.28      114.17      2.32 o 
   1   6   2      254.47      296.72      1.34 o 
   2   6   2      865.56      923.60      4.53 o 
   3   6   2      260.02      274.51      2.57 o 
   4   6   2      527.55      543.20      3.24 o 
   5   6   2       99.90      103.49      2.38 o 
   6   6   2      179.10      200.74      2.56 o 
   7   6   2       59.06       74.54      2.12 o 
   8   6   2       22.03       21.43      2.26 o 
   9   6   2       52.84       50.69      2.55 o 
  10   6   2       49.34       59.19      3.35 o 
   0   7   2        0.23        1.51      1.14 o 
   1   7   2       79.10       76.32      1.20 o 
   2   7   2      185.98      175.83      1.69 o 
   3   7   2       73.37       77.18      2.19 o 
   4   7   2       47.46       48.47      1.61 o 
   5   7   2      120.43      128.23      2.33 o 
   6   7   2      177.30      157.24      2.57 o 
   7   7   2       68.56       79.77      3.51 o 
   8   7   2       17.42       21.05      2.24 o 
   9   7   2       46.25       51.55      2.71 o 
  10   7   2       11.06       18.28      2.58 o 
   0   8   2       24.40       21.08      1.34 o 
   1   8   2      187.22      184.43      1.43 o 
   2   8   2       80.95       79.28      1.29 o 
   3   8   2      119.60      130.36      1.80 o 
   4   8   2       69.46       78.18      1.62 o 
   5   8   2       93.12       88.62      2.17 o 
   6   8   2      317.82      299.20      3.57 o 
   7   8   2       20.35       17.44      2.17 o 
   8   8   2       26.76       27.32      2.15 o 
   9   8   2        5.99        6.21      2.28 o 
   0   9   2       19.20       13.14      1.46 o 
   1   9   2        2.21        4.97      1.34 o 
   2   9   2       61.24       58.49      1.61 o 
   3   9   2       32.43       34.14      1.56 o 
   4   9   2       34.67       28.55      1.67 o 
   5   9   2      114.40      110.51      2.49 o 
   6   9   2       19.66       13.66      2.23 o 
   7   9   2       29.12       29.71      2.49 o 
   8   9   2       39.26       50.36      2.74 o 
   0  10   2      126.58      148.01      2.80 o 
   1  10   2      174.01      163.39      2.12 o 
   2  10   2      143.01      142.91      2.03 o 
   3  10   2      168.15      153.25      1.96 o 
   4  10   2       25.71       21.56      1.87 o 
   5  10   2       41.38       46.49      2.28 o 
   6  10   2        2.26       -0.57      2.16 o 
   7  10   2       31.23       31.09      2.52 o 
   8  10   2        1.52        4.56      2.89 o 
   0  11   2       16.12       16.08      3.60 o 
   1  11   2       25.23       26.45      1.91 o 
   2  11   2      149.94      151.98      2.48 o 
   3  11   2       46.72       35.57      1.84 o 
   4  11   2       21.36       17.63      2.13 o 
   5  11   2       57.99       65.68      2.54 o 
   6  11   2       34.78       33.94      2.97 o 
   7  11   2       60.73       67.44      3.24 o 
   0  12   2        0.28        1.53      2.88 o 
   1  12   2       20.62       25.48      2.14 o 
   2  12   2       37.41       38.41      2.51 o 
   3  12   2       16.05        9.10      2.54 o 
   4  12   2       31.99       30.08      2.31 o 
   5  12   2        0.55        5.51      3.10 o 
   6  12   2        8.70       12.76      3.05 o 
   0  13   2       50.53       55.01      3.66 o 
   1  13   2       18.16       20.05      2.27 o 
   2  13   2        3.69        6.42      3.02 o 
   3  13   2       25.66       27.50      2.72 o 
   4  13   2       51.67       54.11      2.99 o 
   0  14   2        1.26        6.19      4.39 o 
   1  14   2        7.34        9.37      2.81 o 
   2   0   3      941.02      941.32      3.62 o 
   3   0   3      176.47      193.34      1.77 o 
   4   0   3       46.29       52.57      1.54 o 
   5   0   3      124.77      146.46      2.26 o 
   6   0   3      283.56      286.24      3.12 o 
   7   0   3       59.89       49.75      1.79 o 
   8   0   3       21.62       16.65      2.21 o 
   9   0   3      132.39      128.41      3.22 o 
  10   0   3        3.66        7.47      3.52 o 
  11   0   3       31.96       35.94      4.07 o 
   2   1   3     1508.57     1357.87      4.13 o 
   3   1   3      430.76      429.99      1.53 o 
   4   1   3     2108.92     2324.35      4.63 o 
   5   1   3      639.48      676.85      2.46 o 
   6   1   3      350.04      363.42      2.11 o 
   7   1   3        2.24        3.80      1.04 o 
   8   1   3       21.77       19.76      1.37 o 
   9   1   3       19.87       12.81      1.76 o 
  10   1   3       59.80       60.82      2.54 o 
  11   1   3       63.57       81.40      3.69 o 
   0   2   3      143.51      155.66      2.45 o 
   1   2   3      251.50      263.75      1.03 o 
   2   2   3       63.69       43.93      0.88 o 
   3   2   3      603.43      611.35      2.03 o 
   4   2   3      726.32      694.49      2.77 o 
   5   2   3      186.63      209.00      1.74 o 
   6   2   3      411.45      434.45      2.19 o 
   7   2   3      212.49      238.18      2.18 o 
   8   2   3      154.12      148.83      2.07 o 
   9   2   3       95.00      100.66      2.09 o 
  10   2   3       43.01       38.84      2.36 o 
  11   2   3        7.46        6.41      3.49 o 
   0   3   3      108.95       73.25      1.01 o 
   1   3   3     1639.61     1664.86      2.96 o 
   2   3   3       99.92      109.48      0.88 o 
   3   3   3      357.98      322.18      3.80 o 
   4   3   3        9.02       13.03      0.76 o 
   5   3   3      264.84      260.25      2.42 o 
   6   3   3      227.10      217.17      1.86 o 
   7   3   3      163.47      168.12      2.19 o 
   8   3   3      418.80      453.65      3.28 o 
   9   3   3       51.82       61.25      2.12 o 
  10   3   3        7.74        8.42      2.69 o 
  11   3   3       35.81       34.67      3.04 o 
   0   4   3       18.80       44.57      1.16 o 
   1   4   3       24.03       30.01      0.85 o 
   2   4   3       51.05       64.70      1.16 o 
   3   4   3      158.89      153.07      2.42 o 
   4   4   3      586.48      581.91      3.05 o 
   5   4   3      380.64      396.74      4.83 o 
   6   4   3       41.67       53.36      1.32 o 
   7   4   3       89.33       95.00      1.81 o 
   8   4   3       35.33       45.21      2.20 o 
   9   4   3        1.02       -0.35      2.28 o 
  10   4   3        4.44        2.33      2.30 o 
  11   4   3       12.13       17.47      3.29 o 
   0   5   3      298.36      333.95      2.34 o 
   1   5   3      458.29      369.03      2.13 o 
   2   5   3     1175.33     1235.95      4.63 o 
   3   5   3      692.07      724.50      3.83 o 
   4   5   3      269.11      249.72      2.72 o 
   5   5   3       28.65       34.35      1.54 o 
   6   5   3      302.15      275.07      2.51 o 
   7   5   3      114.08      108.27      2.19 o 
   8   5   3       63.62       67.08      2.16 o 
   9   5   3       61.58       55.59      2.43 o 
  10   5   3        7.07        7.83      2.70 o 
   0   6   3      466.62      439.63      3.41 o 
   1   6   3      182.49      196.83      1.25 o 
   2   6   3      466.93      456.12      2.11 o 
   3   6   3       26.36       25.83      1.34 o 
   4   6   3      254.11      256.95      2.07 o 
   5   6   3       91.97       66.86      1.67 o 
   6   6   3      163.56      158.63      2.33 o 
   7   6   3       46.39       41.42      1.97 o 
   8   6   3        6.52        2.21      2.13 o 
   9   6   3        3.38        3.54      2.50 o 
  10   6   3       10.90       12.24      2.90 o 
   0   7   3      264.22      225.46      2.48 o 
   1   7   3       27.66       28.21      0.70 o 
   2   7   3      178.22      178.73      1.87 o 
   3   7   3       41.06       36.36      1.26 o 
   4   7   3      113.16      106.54      1.52 o 
   5   7   3       22.26       24.20      2.04 o 
   6   7   3       39.78       48.70      2.03 o 
   7   7   3      123.12      103.23      2.29 o 
   8   7   3       44.98       50.67      2.36 o 
   9   7   3       21.40       18.59      2.95 o 
   0   8   3       84.23       79.03      1.63 o 
   1   8   3      194.39      161.69      2.07 o 
   2   8   3       31.94       30.50      1.56 o 
   3   8   3       45.49       42.97      1.41 o 
   4   8   3       10.07       11.15      1.40 o 
   5   8   3       14.96       10.71      1.89 o 
   6   8   3       43.96       39.18      2.18 o 
   7   8   3       89.51       78.67      2.41 o 
   8   8   3       22.77       18.68      2.26 o 
   9   8   3        8.53       11.12      2.91 o 
   0   9   3       63.75       54.74      2.65 o 
   1   9   3      375.25      396.53      2.24 o 
   2   9   3       16.69       15.66      1.49 o 
   3   9   3      142.65      154.31      2.47 o 
   4   9   3       87.13       95.83      2.53 o 
   5   9   3      290.51      268.97      4.49 o 
   6   9   3       80.41       64.78      2.74 o 
   7   9   3        6.98        8.73      2.46 o 
   8   9   3       19.57       21.31      2.59 o 
   0  10   3        5.46        8.53      3.86 o 
   1  10   3      113.51       96.29      2.00 o 
   2  10   3        6.41        3.94      1.57 o 
   3  10   3      109.55      116.38      2.20 o 
   4  10   3       47.69       48.05      2.24 o 
   5  10   3       45.32       43.50      2.27 o 
   6  10   3       68.94       75.64      2.61 o 
   7  10   3       54.90       52.03      2.75 o 
   8  10   3       11.48       16.65      2.65 o 
   0  11   3       26.42       32.55      2.92 o 
   1  11   3       29.66       31.95      2.12 o 
   2  11   3       46.31       56.24      2.09 o 
   3  11   3      175.20      162.92      2.56 o 
   4  11   3       13.09       12.64      2.19 o 
   5  11   3       31.54       24.93      2.72 o 
   6  11   3        0.06        5.69      2.67 o 
   7  11   3        4.25        5.25      3.03 o 
   0  12   3        0.83        0.08      3.00 o 
   1  12   3       17.60       17.75      2.12 o 
   2  12   3       74.98       68.56      2.31 o 
   3  12   3       17.79       16.40      2.46 o 
   4  12   3        3.16        4.70      2.73 o 
   5  12   3        2.25        4.81      3.02 o 
   0  13   3        2.89        6.33      3.07 o 
   1  13   3        6.28       12.14      2.63 o 
   2  13   3      140.74      139.89      3.35 o 
   3  13   3        3.69        8.17      2.72 o 
   4  13   3       16.02       10.59      2.87 o 
   0  14   3       19.05       18.95      4.60 o 
   2   0   4      367.62      311.73      2.49 o 
   3   0   4      502.07      508.79      3.39 o 
   4   0   4      197.94      193.79      2.15 o 
   5   0   4      753.86      847.73      4.43 o 
   6   0   4      138.08      150.86      2.19 o 
   7   0   4       63.17       61.01      1.83 o 
   8   0   4       65.29       60.07      2.51 o 
   9   0   4       25.37       21.71      2.56 o 
  10   0   4       28.73       22.24      3.87 o 
  11   0   4        0.60        4.38      4.04 o 
   2   1   4      416.36      451.16      1.80 o 
   3   1   4      818.77      772.78      1.84 o 
   4   1   4      971.55     1060.59      2.57 o 
   5   1   4      321.74      355.91      1.92 o 
   6   1   4       59.76       50.59      1.08 o 
   7   1   4      309.92      312.56      2.26 o 
   8   1   4        7.16        3.71      1.43 o 
   9   1   4      159.08      154.28      2.24 o 
  10   1   4        9.77        9.43      2.60 o 
  11   1   4       41.01       43.49      3.11 o 
   0   2   4       79.77       80.07      1.29 o 
   1   2   4      807.41      750.29      4.60 o 
   2   2   4      148.45      148.69      1.06 o 
   3   2   4     1562.75     1336.94      2.98 o 
   4   2   4       35.69       32.48      1.25 o 
   5   2   4      301.18      340.99      2.20 o 
   6   2   4      111.58      124.22      1.71 o 
   7   2   4       84.87       87.56      1.79 o 
   8   2   4      243.30      233.82      2.58 o 
   9   2   4       14.41       14.63      1.79 o 
  10   2   4       25.63       23.64      2.16 o 
  11   2   4        2.29        0.83      5.50 o 
   0   3   4      291.12      317.91      2.28 o 
   1   3   4      326.16      320.93      1.15 o 
   2   3   4       38.20       46.65      0.99 o 
   3   3   4      449.44      521.90      2.08 o 
   4   3   4      734.24      758.38      3.20 o 
   5   3   4       19.28       18.97      1.61 o 
   6   3   4       26.22       33.33      1.15 o 
   7   3   4      176.71      162.43      2.25 o 
   8   3   4      321.19      348.95      3.06 o 
   9   3   4       28.15       21.98      1.82 o 
  10   3   4       14.15        9.51      2.68 o 
  11   3   4        3.70        4.02      3.65 o 
   0   4   4        7.46        3.17      0.95 o 
   1   4   4      136.86      144.67      1.20 o 
   2   4   4      323.45      380.07      1.58 o 
   3   4   4      205.30      211.65      1.44 o 
   4   4   4      512.35      533.63      2.53 o 
   5   4   4       41.43       41.54      1.31 o 
   6   4   4       17.57       11.91      1.49 o 
   7   4   4     1014.59     1003.74      6.29 o 
   8   4   4       41.73       39.03      2.17 o 
   9   4   4       86.49       84.67      2.59 o 
  10   4   4       22.26       18.17      2.44 o 
   0   5   4      621.46      494.47      4.25 o 
   1   5   4      255.64      248.61      2.25 o 
   2   5   4      311.29      339.91      2.95 o 
   3   5   4      307.29      312.67      2.50 o 
   4   5   4      403.39      407.49      2.89 o 
   5   5   4       24.95       18.44      1.50 o 
   6   5   4      501.03      444.53      4.35 o 
   7   5   4        1.31        1.70      2.01 o 
   8   5   4       66.37       68.16      2.44 o 
   9   5   4        3.56        4.29      2.25 o 
  10   5   4        8.69        8.76      2.37 o 
   0   6   4      908.99      859.58      3.81 o 
   1   6   4       57.43       71.76      1.49 o 
   2   6   4      289.94      288.80      2.22 o 
   3   6   4      133.90      113.74      1.53 o 
   4   6   4      195.48      194.14      1.78 o 
   5   6   4       55.67       55.32      2.06 o 
   6   6   4     1317.47     1392.43      5.63 o 
   7   6   4       16.53        8.02      2.04 o 
   8   6   4      119.41      114.77      3.43 o 
   9   6   4       10.92        8.97      2.29 o 
  10   6   4       28.19       28.82      2.74 o 
   0   7   4      149.36      156.30      2.60 o 
   1   7   4      133.74      133.20      1.88 o 
   2   7   4        1.40        4.25      1.37 o 
   3   7   4       67.77       76.86      2.10 o 
   4   7   4       78.60       76.20      1.48 o 
   5   7   4     1192.16     1116.56      6.67 o 
   6   7   4      344.14      330.43      2.93 o 
   7   7   4      163.09      147.78      2.84 o 
   8   7   4       31.50       39.96      2.50 o 
   9   7   4       19.36       30.56      3.82 o 
   0   8   4      176.01      176.93      2.30 o 
   1   8   4      374.96      381.15      2.42 o 
   2   8   4        9.12        6.75      1.43 o 
   3   8   4      474.64      476.03      3.02 o 
   4   8   4       90.87       95.28      3.48 o 
   5   8   4      684.69      695.17      4.21 o 
   6   8   4       17.31       13.19      1.94 o 
   7   8   4      163.22      153.88      3.19 o 
   8   8   4        6.20        8.27      3.52 o 
   9   8   4        0.91        1.81      3.26 o 
   0   9   4        3.26       11.91      3.00 o 
   1   9   4      102.60       97.40      1.85 o 
   2   9   4      135.54      121.67      2.19 o 
   3   9   4      453.92      416.40      3.39 o 
   4   9   4      267.34      267.24      5.46 o 
   5   9   4       68.61       60.04      2.94 o 
   6   9   4       78.49       68.84      2.70 o 
   7   9   4       23.81       20.07      2.80 o 
   8   9   4       20.79       19.50      2.89 o 
   0  10   4        8.50        9.74      2.51 o 
   1  10   4      276.30      280.41      2.49 o 
   2  10   4      223.24      225.24      2.28 o 
   3  10   4       65.03       69.06      2.78 o 
   4  10   4      135.05      134.70      3.37 o 
   5  10   4       56.53       53.14      3.20 o 
   6  10   4       46.86       36.75      3.19 o 
   7  10   4       22.36       23.13      2.97 o 
   0  11   4        0.00        2.68      3.16 o 
   1  11   4       33.32       42.20      1.90 o 
   2  11   4      451.12      429.96      3.89 o 
   3  11   4       38.49       39.66      2.21 o 
   4  11   4       48.83       39.65      2.19 o 
   5  11   4       39.85       32.88      2.41 o 
   6  11   4        7.49        6.71      2.50 o 
   0  12   4       41.75       47.06      3.15 o 
   1  12   4       17.59       20.22      2.14 o 
   2  12   4       50.68       60.65      2.70 o 
   3  12   4       98.36      103.86      2.85 o 
   4  12   4       38.11       36.47      2.75 o 
   5  12   4       30.00       27.49      2.64 o 
   0  13   4       22.29       29.19      5.23 o 
   1  13   4       14.79       21.72      3.76 o 
   2  13   4        7.25       12.68      2.72 o 
   3  13   4      112.02      121.01      3.74 o 
   4  13   4       28.39       33.28      2.86 o 
   2   0   5      800.62      780.13      7.39 o 
   3   0   5      294.04      333.89      4.26 o 
   4   0   5      207.16      195.72      2.64 o 
   5   0   5      228.33      253.00      3.47 o 
   6   0   5      162.24      158.72      2.27 o 
   7   0   5       65.65       50.11      1.85 o 
   8   0   5        5.25        3.94      2.16 o 
   9   0   5       15.20       10.99      2.52 o 
  10   0   5        0.11        0.23      5.73 o 
  11   0   5        0.14        0.08      4.01 o 
   2   1   5      397.64      448.28      1.51 o 
   3   1   5      291.32      329.97      2.75 o 
   4   1   5      221.89      185.09      1.49 o 
   5   1   5      173.42      174.79      1.63 o 
   6   1   5      106.06      100.88      1.24 o 
   7   1   5      391.53      397.00      2.36 o 
   8   1   5       31.09       31.49      1.56 o 
   9   1   5       97.63       90.15      2.19 o 
  10   1   5      100.23      102.25      3.04 o 
  11   1   5       75.56       81.61      3.40 o 
   0   2   5     1979.41     1958.63      4.85 o 
   1   2   5        8.40        5.31      1.66 o 
   2   2   5      996.02     1032.83      3.75 o 
   3   2   5       69.48       70.32      1.10 o 
   4   2   5      472.90      542.02      2.50 o 
   5   2   5        6.94       11.15      1.36 o 
   6   2   5      124.34      123.57      1.77 o 
   7   2   5        3.73        9.34      1.40 o 
   8   2   5      228.83      227.09      2.25 o 
   9   2   5       37.78       34.06      1.85 o 
  10   2   5       17.81       14.44      2.34 o 
  11   2   5        0.73        1.58      3.34 o 
   0   3   5      262.54      288.24      1.92 o 
   1   3   5      434.16      418.60      1.50 o 
   2   3   5     1205.05     1288.64      2.83 o 
   3   3   5      597.35      591.09      2.02 o 
   4   3   5       22.78       23.89      0.96 o 
   5   3   5       33.23       24.14      2.41 o 
   6   3   5      207.49      217.26      2.01 o 
   7   3   5       30.73       35.78      1.88 o 
   8   3   5       78.02       70.63      2.06 o 
   9   3   5       50.15       56.06      2.23 o 
  10   3   5       17.75       20.17      2.22 o 
  11   3   5       23.80       24.89      3.82 o 
   0   4   5      249.68      190.07      1.91 o 
   1   4   5      426.50      391.82      1.31 o 
   2   4   5      161.03      158.16      1.72 o 
   3   4   5      407.67      463.87      3.45 o 
   4   4   5      256.21      277.62      2.48 o 
   5   4   5      228.72      215.07      1.98 o 
   6   4   5      159.96      144.38      2.01 o 
   7   4   5       76.19       91.81      2.22 o 
   8   4   5        5.45        4.35      2.03 o 
   9   4   5       38.69       34.56      2.22 o 
  10   4   5       43.92       40.20      2.53 o 
   0   5   5       40.65       35.74      1.63 o 
   1   5   5      456.80      519.90      2.54 o 
   2   5   5      413.84      410.65      2.33 o 
   3   5   5       55.55       54.28      1.03 o 
   4   5   5      220.40      203.78      1.50 o 
   5   5   5      177.69      179.23      2.33 o 
   6   5   5       93.92       97.27      2.71 o 
   7   5   5       82.35       82.97      2.37 o 
   8   5   5      209.82      213.89      3.02 o 
   9   5   5       75.30       86.06      2.62 o 
  10   5   5        4.28        7.33      2.42 o 
   0   6   5      307.40      274.19      3.11 o 
   1   6   5      160.67      175.31      1.65 o 
   2   6   5      246.08      242.48      2.03 o 
   3   6   5      237.47      249.30      2.11 o 
   4   6   5      147.33      167.30      2.77 o 
   5   6   5        4.85        7.25      1.85 o 
   6   6   5       13.56       17.64      2.02 o 
   7   6   5       52.06       52.69      2.28 o 
   8   6   5       45.75       52.07      2.80 o 
   9   6   5       11.22        6.74      2.35 o 
  10   6   5       18.08       18.58      2.69 o 
   0   7   5      213.14      213.77      3.10 o 
   1   7   5       25.08       18.64      1.37 o 
   2   7   5       19.84       23.66      1.75 o 
   3   7   5      277.13      284.94      2.46 o 
   4   7   5      208.02      190.72      3.28 o 
   5   7   5      202.46      180.55      3.07 o 
   6   7   5       33.01       39.76      2.15 o 
   7   7   5        9.24        8.53      2.23 o 
   8   7   5       57.10       53.21      2.53 o 
   9   7   5        1.45        3.70      2.47 o 
   0   8   5       24.50       23.55      2.07 o 
   1   8   5      290.04      281.02      2.07 o 
   2   8   5      256.21      248.73      2.23 o 
   3   8   5       21.39       20.55      2.32 o 
   4   8   5        7.35        8.11      2.59 o 
   5   8   5      194.35      197.47      3.28 o 
   6   8   5        3.98        8.47      2.14 o 
   7   8   5       15.03       17.28      2.37 o 
   8   8   5       10.17        7.52      2.42 o 
   9   8   5        8.82        5.90      2.81 o 
   0   9   5        3.38        5.61      2.77 o 
   1   9   5      210.53      214.84      2.66 o 
   2   9   5       66.40       72.13      2.63 o 
   3   9   5      105.13      107.44      2.55 o 
   4   9   5      160.72      170.52      3.24 o 
   5   9   5       77.80       68.79      2.65 o 
   6   9   5       78.69       67.23      2.96 o 
   7   9   5        4.39        7.24      3.05 o 
   8   9   5       15.87       13.24      2.85 o 
   0  10   5      172.99      161.16      3.37 o 
   1  10   5       10.37       13.51      1.88 o 
   2  10   5       70.31       72.15      2.27 o 
   3  10   5       15.86       15.21      2.32 o 
   4  10   5      167.93      165.16      3.83 o 
   5  10   5        2.62        1.84      2.96 o 
   6  10   5       31.26       27.93      3.21 o 
   7  10   5       23.84       28.50      3.44 o 
   0  11   5       19.36       21.84      2.85 o 
   1  11   5        6.89        8.72      1.70 o 
   2  11   5       27.76       31.87      2.41 o 
   3  11   5       58.90       65.85      3.01 o 
   4  11   5       11.18        9.35      2.54 o 
   5  11   5       12.82       11.98      2.60 o 
   6  11   5       18.35       26.43      2.54 o 
   0  12   5      104.06      124.31      3.53 o 
   1  12   5      112.86      119.44      2.88 o 
   2  12   5       62.59       70.63      2.73 o 
   3  12   5       87.75       86.86      2.78 o 
   4  12   5       15.21       15.50      2.76 o 
   5  12   5        4.10        3.80      2.87 o 
   0  13   5       35.98       39.02      5.20 o 
   1  13   5        4.48       12.17      2.80 o 
   2  13   5      140.85      149.29      3.67 o 
   3  13   5       20.23       28.50      3.92 o 
   2   0   6       67.50       58.86      2.26 o 
   3   0   6     1013.57     1017.12      3.40 o 
   4   0   6       77.16       90.12      1.71 o 
   5   0   6      407.43      449.24      3.29 o 
   6   0   6      296.18      328.26      2.96 o 
   7   0   6       20.75       22.14      2.35 o 
   8   0   6       18.66       20.16      2.38 o 
   9   0   6        0.89        1.27      2.59 o 
  10   0   6        0.54        0.38      5.58 o 
  11   0   6       13.08       13.57      5.88 o 
   2   1   6      436.21      428.64      2.78 o 
   3   1   6       27.67       27.83      0.79 o 
   4   1   6        1.64        3.19      0.81 o 
   5   1   6       68.89       59.61      1.23 o 
   6   1   6       68.68       68.02      1.47 o 
   7   1   6      184.85      197.72      2.01 o 
   8   1   6        6.18        8.81      1.85 o 
   9   1   6       88.38       90.05      2.38 o 
  10   1   6        0.09       -0.15      4.82 o 
  11   1   6       18.13       15.47      3.54 o 
   0   2   6      367.84      373.81      3.62 o 
   1   2   6      452.26      496.78      3.72 o 
   2   2   6      225.16      245.46      1.67 o 
   3   2   6      321.31      264.01      1.70 o 
   4   2   6      523.65      580.09      1.85 o 
   5   2   6      663.49      653.89      3.70 o 
   6   2   6       86.33       89.31      1.62 o 
   7   2   6       83.87       94.27      1.85 o 
   8   2   6       65.86       61.29      1.83 o 
   9   2   6       11.31       13.65      1.95 o 
  10   2   6       34.62       29.70      2.68 o 
  11   2   6        5.39        4.36      3.35 o 
   0   3   6      439.99      467.12      2.86 o 
   1   3   6     1554.10     1691.93      3.63 o 
   2   3   6      100.29      116.20      1.16 o 
   3   3   6       23.85       20.10      0.83 o 
   4   3   6       90.58       89.91      0.90 o 
   5   3   6       97.38       90.50      1.61 o 
   6   3   6      134.62      128.75      1.79 o 
   7   3   6      102.37      115.80      2.12 o 
   8   3   6      343.39      326.77      3.00 o 
   9   3   6        8.27       10.69      1.94 o 
  10   3   6       43.87       45.62      2.67 o 
   0   4   6      586.19      631.70      3.75 o 
   1   4   6       39.56       35.61      1.07 o 
   2   4   6      106.59       96.47      0.95 o 
   3   4   6        6.95        8.57      0.95 o 
   4   4   6      216.42      204.31      1.98 o 
   5   4   6      102.02       90.60      1.64 o 
   6   4   6       63.04       57.15      1.80 o 
   7   4   6      351.63      347.10      3.20 o 
   8   4   6       90.51       96.05      2.30 o 
   9   4   6       81.13       81.73      2.40 o 
  10   4   6        0.17        2.83      2.60 o 
   0   5   6      924.21     1062.85     10.66 o 
   1   5   6     2390.36     2435.02      5.62 o 
   2   5   6      154.23      177.43      1.45 o 
   3   5   6      137.80      152.52      2.20 o 
   4   5   6      130.89      142.60      1.99 o 
   5   5   6       91.45       96.82      2.34 o 
   6   5   6      133.66      161.54      2.27 o 
   7   5   6       44.13       31.71      1.97 o 
   8   5   6        1.49        2.30      2.30 o 
   9   5   6       47.57       53.70      2.47 o 
  10   5   6       21.18       22.08      2.57 o 
   0   6   6        4.13        5.49      1.92 o 
   1   6   6        3.58        3.37      1.06 o 
   2   6   6      146.18      170.55      1.52 o 
   3   6   6       12.65       13.03      1.12 o 
   4   6   6       32.65       28.48      2.19 o 
   5   6   6       54.64       51.54      2.27 o 
   6   6   6      349.63      333.38      7.23 o 
   7   6   6      167.32      157.30      3.69 o 
   8   6   6       18.35       22.62      2.26 o 
   9   6   6       16.26       11.45      2.49 o 
   0   7   6      139.25      156.23      2.44 o 
   1   7   6       98.73      115.60      2.36 o 
   2   7   6      132.10      127.35      1.73 o 
   3   7   6       22.06       20.90      1.91 o 
   4   7   6      115.15      125.22      4.74 o 
   5   7   6      307.11      318.91      3.67 o 
   6   7   6      127.98      128.27      3.01 o 
   7   7   6       87.71      102.58      3.00 o 
   8   7   6        6.98        7.19      2.33 o 
   9   7   6        8.16        5.76      2.55 o 
   0   8   6      231.15      232.92      2.67 o 
   1   8   6      121.30      124.26      2.28 o 
   2   8   6        4.86        1.85      1.36 o 
   3   8   6       24.47       24.79      1.97 o 
   4   8   6       68.09       51.29      3.56 o 
   5   8   6        8.04        7.33      2.42 o 
   6   8   6      110.43       97.93      3.13 o 
   7   8   6       10.13        8.72      2.76 o 
   8   8   6       61.05       58.94      3.09 o 
   0   9   6       11.77        7.97      2.73 o 
   1   9   6       54.26       57.99      2.14 o 
   2   9   6      175.78      176.86      2.33 o 
   3   9   6      126.09      124.81      2.59 o 
   4   9   6       39.08       30.97      2.63 o 
   5   9   6       54.49       61.90      2.77 o 
   6   9   6        1.55        2.34      2.58 o 
   7   9   6       57.35       43.69      2.91 o 
   8   9   6       77.96       72.95      3.49 o 
   0  10   6       38.62       40.56      2.87 o 
   1  10   6      320.77      301.01      2.55 o 
   2  10   6      152.60      153.04      3.00 o 
   3  10   6       58.34       54.95      2.64 o 
   4  10   6       12.18       12.55      3.07 o 
   5  10   6       63.31       66.81      2.94 o 
   6  10   6       38.62       29.92      3.29 o 
   7  10   6        3.65        4.75      3.23 o 
   0  11   6       49.41       40.48      3.66 o 
   1  11   6       93.07       88.91      3.39 o 
   2  11   6       47.78       53.50      2.43 o 
   3  11   6      202.92      189.13      3.44 o 
   4  11   6       12.78        9.73      2.82 o 
   5  11   6        5.32        3.49      2.65 o 
   6  11   6        4.99        6.34      3.36 o 
   0  12   6       30.93       31.49      3.43 o 
   1  12   6       44.42       50.93      3.05 o 
   2  12   6       26.00       26.81      2.55 o 
   3  12   6       24.77       24.65      3.00 o 
   4  12   6       45.71       48.52      3.11 o 
   5  12   6       22.75       22.51      4.07 o 
   0  13   6        0.19        8.82      4.36 o 
   1  13   6       54.26       62.76      5.21 o 
   2  13   6       40.15       49.18      4.90 o 
   3  13   6        8.11        9.93      3.15 o 
   2   0   7     1556.07     1573.78      8.59 o 
   3   0   7        2.24        4.95      1.04 o 
   4   0   7        1.38        1.49      1.27 o 
   5   0   7       82.55       78.52      1.93 o 
   6   0   7        8.86        9.69      1.89 o 
   7   0   7       15.36        8.28      1.81 o 
   8   0   7       27.36       27.22      3.04 o 
   9   0   7        9.80        7.26      3.26 o 
  10   0   7        1.65        3.09      5.73 o 
   0   1   7     1753.98     1732.58      5.95 o 
   1   1   7      507.06      505.40      5.20 o 
   2   1   7      381.18      416.43      3.38 o 
   3   1   7       66.31       58.91      0.94 o 
   4   1   7      254.91      232.49      3.38 o 
   5   1   7       52.54       44.49      1.21 o 
   6   1   7       34.92       32.71      1.26 o 
   7   1   7       57.59       59.77      2.67 o 
   8   1   7        5.78        5.71      2.10 o 
   9   1   7        7.09        7.66      2.22 o 
  10   1   7       14.42       15.86      3.73 o 
   0   2   7     1005.64     1052.33      5.65 o 
   1   2   7     1112.24     1132.77      5.75 o 
   2   2   7      217.98      221.10      2.28 o 
   3   2   7      134.92      145.53      1.49 o 
   4   2   7      206.92      225.90      2.01 o 
   5   2   7      133.09      135.21      1.65 o 
   6   2   7       64.77       53.70      2.00 o 
   7   2   7        9.66        5.70      2.11 o 
   8   2   7       83.62       80.84      2.56 o 
   9   2   7       57.06       57.04      3.15 o 
  10   2   7        4.62        6.10      3.08 o 
   0   3   7     2824.45     2904.97      6.06 o 
   1   3   7       84.46       87.35      1.43 o 
   2   3   7      594.89      609.98      2.67 o 
   3   3   7      245.85      231.30      1.45 o 
   4   3   7      162.01      139.65      1.28 o 
   5   3   7       40.00       37.18      1.45 o 
   6   3   7       12.12        9.08      1.75 o 
   7   3   7        5.93        6.17      1.86 o 
   8   3   7       75.53       70.78      2.41 o 
   9   3   7       18.66       14.82      2.17 o 
  10   3   7        3.65        1.88      3.59 o 
   0   4   7      276.01      270.53      2.32 o 
   1   4   7      175.84      163.52      1.21 o 
   2   4   7      409.86      417.05      1.96 o 
   3   4   7      244.64      256.07      1.80 o 
   4   4   7      128.09      136.45      1.39 o 
   5   4   7       64.99       60.70      1.69 o 
   6   4   7      208.34      209.95      2.57 o 
   7   4   7       63.41       55.46      2.20 o 
   8   4   7        3.25        2.81      2.03 o 
   9   4   7       41.08       37.67      2.47 o 
  10   4   7        0.16        1.28      5.50 o 
   0   5   7      468.14      461.30      3.66 o 
   1   5   7      155.35      182.42      1.66 o 
   2   5   7       25.81       23.88      0.90 o 
   3   5   7      182.39      184.65      2.11 o 
   4   5   7       51.95       49.22      1.49 o 
   5   5   7       12.51       12.38      2.15 o 
   6   5   7       97.66       98.88      2.39 o 
   7   5   7      105.30       88.41      2.45 o 
   8   5   7       52.09       53.31      2.38 o 
   9   5   7       13.23       10.34      2.79 o 
  10   5   7        2.48        1.32      2.83 o 
   0   6   7       71.44       74.72      2.83 o 
   1   6   7      411.37      411.38      3.01 o 
   2   6   7       71.87       68.09      1.21 o 
   3   6   7       18.73       14.50      1.10 o 
   4   6   7      162.60      154.04      2.24 o 
   5   6   7       55.95       55.45      2.88 o 
   6   6   7      170.90      176.69      2.71 o 
   7   6   7       67.91       64.71      2.93 o 
   8   6   7       37.61       44.42      2.64 o 
   9   6   7        3.36        6.70      3.78 o 
   0   7   7       21.68       22.57      1.89 o 
   1   7   7      101.09       95.41      1.36 o 
   2   7   7       65.33       71.80      1.47 o 
   3   7   7        0.56        1.56      1.91 o 
   4   7   7      210.08      221.52      5.64 o 
   5   7   7       31.26       24.35      3.00 o 
   6   7   7       19.91       19.47      2.39 o 
   7   7   7       27.19       22.91      2.61 o 
   8   7   7       28.27       24.34      2.97 o 
   9   7   7       13.35       13.83      3.17 o 
   0   8   7      107.97      104.93      2.55 o 
   1   8   7      242.36      253.55      1.95 o 
   2   8   7      107.50      107.74      2.20 o 
   3   8   7       57.73       54.50      2.21 o 
   4   8   7       10.83        6.91      2.26 o 
   5   8   7       35.32       31.50      3.08 o 
   6   8   7       59.49       60.57      2.82 o 
   7   8   7        8.15        5.79      2.61 o 
   8   8   7       10.40       12.76      2.97 o 
   0   9   7       55.95       51.90      4.18 o 
   1   9   7       27.34       25.66      2.45 o 
   2   9   7      116.49      131.96      2.39 o 
   3   9   7        0.70        1.34      2.57 o 
   4   9   7       18.31       16.56      2.39 o 
   5   9   7       91.81       98.12      2.97 o 
   6   9   7       13.54        6.80      2.58 o 
   7   9   7        7.27        6.68      2.92 o 
   8   9   7        9.13        7.09      3.14 o 
   0  10   7       14.80       15.54      2.52 o 
   1  10   7      126.34      142.02      4.46 o 
   2  10   7       53.59       62.65      2.46 o 
   3  10   7       56.26       59.93      2.54 o 
   4  10   7       33.74       28.76      2.34 o 
   5  10   7        5.47        4.74      2.28 o 
   6  10   7       48.32       41.39      3.22 o 
   7  10   7       10.86        9.73      3.12 o 
   0  11   7       66.10       61.85      3.53 o 
   1  11   7       72.30       71.10      3.20 o 
   2  11   7        0.86        5.28      2.33 o 
   3  11   7       86.54       94.69      2.97 o 
   4  11   7       25.83       24.13      3.51 o 
   5  11   7       11.20       17.37      3.03 o 
   6  11   7        6.09        7.62      3.39 o 
   0  12   7        0.00        4.34      5.28 o 
   1  12   7       19.04       22.40      2.74 o 
   2  12   7       25.29       38.15      4.37 o 
   3  12   7       21.45       18.38      2.87 o 
   4  12   7       14.99       10.65      3.53 o 
   0  13   7        1.63        9.52      7.91 o 
   1  13   7       65.51       69.80      3.89 o 
   2  13   7       31.94       37.21      3.23 o 
   2   0   8     1507.89     1593.91      9.27 o 
   3   0   8       13.69       11.57      1.34 o 
   4   0   8       48.38       50.87      1.96 o 
   5   0   8        0.25        3.22      2.86 o 
   6   0   8      250.67      255.18      3.10 o 
   7   0   8        6.77       10.91      2.35 o 
   8   0   8       80.30       74.70      3.06 o 
   9   0   8      147.80      144.46      4.54 o 
  10   0   8        6.01        3.69      6.18 o 
   0   1   8      400.07      505.55      3.69 o 
   1   1   8      956.59      989.93      7.46 o 
   2   1   8      270.89      262.61      3.06 o 
   3   1   8      357.71      401.78      2.14 o 
   4   1   8      277.78      262.39      1.77 o 
   5   1   8      106.39      123.38      1.42 o 
   6   1   8      173.91      186.31      3.86 o 
   7   1   8      125.95      119.20      3.48 o 
   8   1   8      132.89      120.62      2.48 o 
   9   1   8       26.05       21.69      2.36 o 
  10   1   8       21.20       17.78      3.15 o 
   0   2   8      740.45      782.97      5.12 o 
   1   2   8     2133.82     2252.83      6.12 o 
   2   2   8      218.21      221.50      3.99 o 
   3   2   8       15.96       11.46      1.32 o 
   4   2   8       89.39       82.94      2.03 o 
   5   2   8      200.19      212.35      2.04 o 
   6   2   8       27.02       30.51      2.04 o 
   7   2   8      367.88      349.34      3.74 o 
   8   2   8       27.57       25.27      2.67 o 
   9   2   8       66.09       62.44      2.69 o 
  10   2   8        5.88        6.09      3.15 o 
   0   3   8      127.98      159.21     12.62 o 
   1   3   8      358.34      366.36      2.28 o 
   2   3   8      865.52      940.67      2.54 o 
   3   3   8      509.50      500.80      2.49 o 
   4   3   8       12.03       20.86      1.13 o 
   5   3   8       99.52       87.81      2.14 o 
   6   3   8      208.38      205.76      2.91 o 
   7   3   8      253.65      256.52      2.91 o 
   8   3   8       12.71        9.66      2.07 o 
   9   3   8       24.29       21.26      2.65 o 
  10   3   8        4.64        8.23      3.15 o 
   0   4   8      158.40      157.71      2.04 o 
   1   4   8      524.26      566.77      2.81 o 
   2   4   8      426.21      437.45      1.99 o 
   3   4   8      163.00      179.88      1.71 o 
   4   4   8       15.93       15.50      1.07 o 
   5   4   8       21.14       22.68      1.64 o 
   6   4   8       15.91       10.34      1.83 o 
   7   4   8       71.85       71.36      2.39 o 
   8   4   8       89.46       84.27      2.55 o 
   9   4   8       31.36       24.28      2.41 o 
  10   4   8       22.78       24.58      3.13 o 
   0   5   8     1395.01     1297.28      5.97 o 
   1   5   8       24.30       24.12      0.92 o 
   2   5   8      286.24      306.35      2.39 o 
   3   5   8      137.79      148.10      1.73 o 
   4   5   8      349.53      355.66      2.13 o 
   5   5   8      157.56      154.02      3.20 o 
   6   5   8       80.81       81.01      2.26 o 
   7   5   8        3.60        0.53      2.03 o 
   8   5   8       18.19       23.15      2.33 o 
   9   5   8       14.29       13.56      2.47 o 
   0   6   8      256.89      276.94      3.35 o 
   1   6   8      430.98      434.58      2.52 o 
   2   6   8      189.57      175.15      1.49 o 
   3   6   8      172.68      188.34      1.74 o 
   4   6   8       67.55       60.21      1.71 o 
   5   6   8       41.60       31.83      2.73 o 
   6   6   8      169.91      182.92      2.72 o 
   7   6   8       23.19       28.67      2.29 o 
   8   6   8       46.90       41.31      2.95 o 
   9   6   8       21.90       29.42      2.86 o 
   0   7   8       33.08       30.49      1.95 o 
   1   7   8      256.43      247.27      1.95 o 
   2   7   8      293.28      290.95      2.30 o 
   3   7   8      502.83      511.92      3.08 o 
   4   7   8       95.34       93.15      4.12 o 
   5   7   8      349.06      347.35      4.53 o 
   6   7   8       29.95       28.09      2.71 o 
   7   7   8        8.71        7.24      2.71 o 
   8   7   8        5.16        4.36      2.86 o 
   9   7   8        1.94        2.86      4.12 o 
   0   8   8       42.84       40.10      2.22 o 
   1   8   8      458.24      433.07      2.59 o 
   2   8   8       68.46       60.62      1.77 o 
   3   8   8      264.20      259.51      3.92 o 
   4   8   8        2.96        3.45      2.84 o 
   5   8   8       12.29        7.37      2.65 o 
   6   8   8      123.98      115.83      3.21 o 
   7   8   8       33.12       37.74      3.02 o 
   8   8   8       42.94       41.20      3.18 o 
   0   9   8       28.45       25.20      2.17 o 
   1   9   8       25.10       24.12      1.99 o 
   2   9   8      140.99      153.25      3.57 o 
   3   9   8      171.48      169.78      3.66 o 
   4   9   8       62.57       61.93      3.22 o 
   5   9   8       27.67       16.82      3.09 o 
   6   9   8       49.43       44.70      2.99 o 
   7   9   8       28.99       32.65      2.94 o 
   0  10   8      191.53      168.59      4.21 o 
   1  10   8       29.30       32.43      2.45 o 
   2  10   8      108.40       97.25      3.29 o 
   3  10   8        5.91        7.75      2.97 o 
   4  10   8        5.55        0.95      3.09 o 
   5  10   8        8.96        2.74      3.87 o 
   6  10   8       15.36       12.20      2.93 o 
   0  11   8       21.76       23.80      3.84 o 
   1  11   8        0.06        5.59      2.92 o 
   2  11   8       93.56       93.18      3.53 o 
   3  11   8        5.00        6.85      3.37 o 
   4  11   8       18.45       19.42      3.03 o 
   5  11   8        2.80        3.79      4.38 o 
   0  12   8        0.66        8.35      4.00 o 
   1  12   8       15.08       19.84      3.54 o 
   2  12   8        9.67       12.85      3.22 o 
   3  12   8        8.57       10.76      4.85 o 
   4  12   8       12.85        5.25      3.77 o 
   0  13   8        8.50       19.92      5.31 o 
   1  13   8       44.43       43.20      4.68 o 
   2   0   9     3668.75     3707.00     14.85 o 
   3   0   9       23.36       25.70      1.53 o 
   4   0   9      178.50      175.15      2.86 o 
   5   0   9        0.00        1.05      1.64 o 
   6   0   9       20.62       17.72      2.66 o 
   7   0   9       19.07       15.57      2.43 o 
   8   0   9       84.88       75.81      3.39 o 
   9   0   9       13.87       17.02      3.71 o 
  10   0   9       40.56       45.75      6.33 o 
   0   1   9      486.39      512.71      3.69 o 
   1   1   9      208.51      237.10      4.60 o 
   2   1   9       42.35       45.95      3.73 o 
   3   1   9       76.14       71.78      1.34 o 
   4   1   9      150.31      161.09      2.65 o 
   5   1   9       56.21       56.02      1.69 o 
   6   1   9      142.90      149.78      1.93 o 
   7   1   9      130.90      113.33      2.31 o 
   8   1   9       99.53      101.42      2.26 o 
   9   1   9       35.39       31.98      2.64 o 
  10   1   9       18.59       19.45      3.47 o 
   0   2   9      128.91      137.01      2.79 o 
   1   2   9      819.10      933.55     18.50 o 
   2   2   9        9.06        6.71      2.49 o 
   3   2   9      152.49      148.31      1.26 o 
   4   2   9      100.71       72.42      1.89 o 
   5   2   9       69.69       66.58      1.74 o 
   6   2   9       74.65       79.98      4.17 o 
   7   2   9       46.76       50.06      2.39 o 
   8   2   9       24.57       28.34      2.86 o 
   9   2   9      150.59      142.26      2.90 o 
  10   2   9        0.89        2.09      3.29 o 
   0   3   9      791.93      794.01     12.06 o 
   1   3   9      128.47      134.87      2.14 o 
   2   3   9       26.38       24.87      1.74 o 
   3   3   9      230.31      233.11      1.97 o 
   4   3   9      174.98      194.37      2.02 o 
   5   3   9      116.15      118.20      3.72 o 
   6   3   9        3.06        3.56      2.04 o 
   7   3   9      157.77      172.61      2.61 o 
   8   3   9       36.48       26.11      2.72 o 
   9   3   9       51.92       47.63      3.44 o 
  10   3   9       61.53       69.00      3.87 o 
   0   4   9      183.82      193.92      2.30 o 
   1   4   9      107.72      116.03      1.79 o 
   2   4   9       52.29       56.49      1.26 o 
   3   4   9       31.93       27.70      1.28 o 
   4   4   9        0.82        1.26      1.77 o 
   5   4   9       58.33       63.07      2.09 o 
   6   4   9      223.19      225.04      2.80 o 
   7   4   9       98.66      105.24      2.58 o 
   8   4   9        6.12        6.76      2.36 o 
   9   4   9       22.20       23.49      2.86 o 
   0   5   9        5.97        6.00      1.81 o 
   1   5   9      540.32      515.31      2.30 o 
   2   5   9      162.56      170.95      1.48 o 
   3   5   9      570.37      607.06      4.07 o 
   4   5   9      108.26      104.30      1.58 o 
   5   5   9      149.39      121.54      3.56 o 
   6   5   9      185.05      185.85      2.75 o 
   7   5   9       59.86       62.89      2.37 o 
   8   5   9       88.52       93.46      2.68 o 
   9   5   9        1.44        3.05      2.65 o 
   0   6   9       66.87       68.32      2.08 o 
   1   6   9       88.39       80.77      1.51 o 
   2   6   9      153.62      147.85      1.84 o 
   3   6   9      207.94      204.20      2.15 o 
   4   6   9       12.73        9.31      1.53 o 
   5   6   9      430.71      414.33      4.70 o 
   6   6   9      130.58      118.99      2.47 o 
   7   6   9      100.60      105.53      2.61 o 
   8   6   9       14.04        8.76      2.43 o 
   9   6   9       17.14       25.96      3.25 o 
   0   7   9      458.36      465.88      4.45 o 
   1   7   9      191.03      197.07      2.05 o 
   2   7   9      127.91      124.62      1.84 o 
   3   7   9       52.03       51.47      2.03 o 
   4   7   9      266.37      254.12      5.15 o 
   5   7   9       63.92       62.09      3.19 o 
   6   7   9       42.25       41.30      2.75 o 
   7   7   9       75.56       76.01      3.23 o 
   8   7   9        5.29        3.64      2.96 o 
   0   8   9       82.08       71.35      2.55 o 
   1   8   9       77.04       71.27      2.00 o 
   2   8   9      207.84      217.18      2.81 o 
   3   8   9       90.57       88.98      3.10 o 
   4   8   9      328.17      312.76      4.37 o 
   5   8   9       48.28       47.42      3.19 o 
   6   8   9      100.44       87.24      3.01 o 
   7   8   9       37.61       36.87      3.18 o 
   8   8   9       31.60       42.35      3.20 o 
   0   9   9      184.50      176.52      3.35 o 
   1   9   9      201.37      219.51      3.13 o 
   2   9   9      228.64      218.37      3.41 o 
   3   9   9       16.36       15.53      2.75 o 
   4   9   9        9.61        5.75      3.13 o 
   5   9   9       33.89       35.92      3.38 o 
   6   9   9       19.75       21.16      2.84 o 
   7   9   9        3.04        6.96      4.06 o 
   0  10   9        0.00        6.10      3.88 o 
   1  10   9       20.01       21.17      3.04 o 
   2  10   9       51.56       52.37      2.85 o 
   3  10   9      192.71      197.81      3.70 o 
   4  10   9      166.06      179.90      3.87 o 
   5  10   9       36.31       25.50      3.40 o 
   6  10   9       16.09       14.70      3.07 o 
   0  11   9       79.51       89.90      6.78 o 
   1  11   9      103.54       97.05      2.75 o 
   2  11   9       19.22       20.14      2.96 o 
   3  11   9       55.39       53.54      3.17 o 
   4  11   9       44.93       45.49      3.22 o 
   5  11   9       17.78       11.20      3.07 o 
   0  12   9       88.90       95.30      9.80 o 
   1  12   9       14.37       18.01      3.60 o 
   2  12   9       13.41       11.02      2.85 o 
   3  12   9       32.66       31.13      5.10 o 
   0   0  10     1022.79      865.12      3.69 o 
   2   0  10       10.74       17.11      2.86 o 
   3   0  10      194.33      196.48      2.33 o 
   4   0  10      102.87      111.23      2.15 o 
   5   0  10        7.98        6.00      1.62 o 
   6   0  10      313.62      314.16      5.50 o 
   7   0  10        0.10        0.30      3.01 o 
   8   0  10       52.33       47.15      2.99 o 
   9   0  10       87.87       86.85      9.46 o 
  10   0  10      119.85      131.57      7.35 o 
   0   1  10       15.99       29.17      1.88 o 
   1   1  10       65.00       87.57      3.84 o 
   2   1  10      131.71      131.99     11.53 o 
   3   1  10      240.25      219.46      1.76 o 
   4   1  10      137.14      138.16      1.49 o 
   5   1  10      170.21      179.85      2.17 o 
   6   1  10       14.34       13.57      1.83 o 
   7   1  10      131.51      131.00      2.65 o 
   8   1  10      166.90      174.15      2.63 o 
   9   1  10       34.24       46.82      3.70 o 
  10   1  10        0.13        3.12      3.32 o 
   0   2  10       32.76       25.02      2.19 o 
   1   2  10      446.60      461.26     12.28 o 
   2   2  10      116.97      120.98      2.89 o 
   3   2  10      247.07      263.68      2.55 o 
   4   2  10      158.85      140.03      2.15 o 
   5   2  10       70.43       76.64      2.09 o 
   6   2  10      290.96      276.51      3.21 o 
   7   2  10       89.66       86.80      2.70 o 
   8   2  10       37.83       38.16      2.79 o 
   9   2  10        0.84        4.46      2.67 o 
  10   2  10        6.83        7.92      3.56 o 
   0   3  10      199.10      216.34      8.55 o 
   1   3  10      104.36      122.63      3.01 o 
   2   3  10      519.62      504.93      3.92 o 
   3   3  10       87.77       81.77      1.81 o 
   4   3  10      588.87      578.64      3.06 o 
   5   3  10       23.67       17.43      1.66 o 
   6   3  10      459.63      469.89      3.63 o 
   7   3  10       59.81       53.62      2.21 o 
   8   3  10       17.30       13.64      2.82 o 
   9   3  10       55.40       65.31      3.56 o 
   0   4  10       34.39       37.61      3.54 o 
   1   4  10      377.01      375.44      2.86 o 
   2   4  10      189.89      203.72      2.11 o 
   3   4  10       32.21       36.77      1.35 o 
   4   4  10      616.45      619.98      2.95 o 
   5   4  10      269.32      264.10      2.42 o 
   6   4  10       54.62       66.97      2.02 o 
   7   4  10       41.85       45.84      2.24 o 
   8   4  10       40.57       38.65      2.88 o 
   9   4  10       13.16       10.91      3.31 o 
   0   5  10      699.63      779.87     10.74 o 
   1   5  10       19.00       23.74      1.89 o 
   2   5  10       92.18       98.64      1.79 o 
   3   5  10      135.16      136.49      1.75 o 
   4   5  10       57.33       53.49      2.18 o 
   5   5  10      476.81      469.74      6.99 o 
   6   5  10       62.80       55.87      2.23 o 
   7   5  10       44.14       34.81      2.37 o 
   8   5  10       38.20       34.90      2.53 o 
   9   5  10       55.59       52.65      3.23 o 
   0   6  10        2.93        5.80      1.77 o 
   1   6  10      124.93      141.74      1.74 o 
   2   6  10      147.11      145.33      2.41 o 
   3   6  10      385.34      386.63      2.92 o 
   4   6  10       29.73       32.51      2.22 o 
   5   6  10       87.82       83.32      3.09 o 
   6   6  10       84.34       95.43      3.01 o 
   7   6  10       24.41       31.46      2.88 o 
   8   6  10       59.37       63.62      3.13 o 
   0   7  10       93.45       88.86      2.50 o 
   1   7  10      272.93      302.63      2.74 o 
   2   7  10       94.85       91.72      2.13 o 
   3   7  10       12.93        8.02      1.90 o 
   4   7  10       63.16       63.59      2.49 o 
   5   7  10        4.39        2.80      2.82 o 
   6   7  10       30.23       27.85      2.78 o 
   7   7  10       70.70       63.94      3.18 o 
   8   7  10       27.66       29.26      3.20 o 
   0   8  10        4.54        8.08      3.09 o 
   1   8  10        7.84        9.18      1.81 o 
   2   8  10      103.18       96.16      2.52 o 
   3   8  10       81.17       79.87      3.05 o 
   4   8  10       19.29       24.86      2.92 o 
   5   8  10        1.23        0.83      2.94 o 
   6   8  10       17.80       19.46      2.96 o 
   7   8  10       66.96       78.56      3.48 o 
   0   9  10       47.61       59.24      7.16 o 
   1   9  10       30.65       30.55      2.32 o 
   2   9  10      157.82      165.01      2.86 o 
   3   9  10       91.28       99.17      3.07 o 
   4   9  10       11.28       14.51      2.85 o 
   5   9  10        2.62        2.23      3.12 o 
   6   9  10       34.97       36.65      3.12 o 
   7   9  10        5.94        7.41      3.29 o 
   0  10  10      106.51      112.32      3.63 o 
   1  10  10       75.73       76.32      2.29 o 
   2  10  10        0.20        0.11      3.49 o 
   3  10  10       43.41       39.76      3.05 o 
   4  10  10        4.30        5.56      2.93 o 
   5  10  10       36.45       44.23      3.69 o 
   6  10  10        9.88       11.35      3.11 o 
   0  11  10        7.97       15.26      8.52 o 
   1  11  10       28.21       27.83      3.71 o 
   2  11  10       23.08       22.01      2.95 o 
   3  11  10        8.69        7.87      3.08 o 
   4  11  10       25.36       22.95      3.32 o 
   0  12  10        9.15       10.74      8.14 o 
   1  12  10        1.19        3.73      4.58 o 
   2  12  10        7.88        7.75      3.61 o 
   1   0  11      217.86      220.14      5.05 o 
   2   0  11       18.71       17.57      2.44 o 
   3   0  11      127.51      127.40      4.82 o 
   4   0  11        2.71        3.08      1.59 o 
   5   0  11       36.86       43.19      5.43 o 
   6   0  11      152.44      170.75      4.32 o 
   7   0  11        2.58        5.03      2.78 o 
   8   0  11        6.56        7.68      3.06 o 
   9   0  11        0.06       -0.20      4.01 o 
   0   1  11       74.99       66.77      2.03 o 
   1   1  11      480.47      444.22      7.05 o 
   2   1  11      206.39      213.21      2.94 o 
   3   1  11      273.62      275.58      2.36 o 
   4   1  11      416.05      430.46      3.10 o 
   5   1  11      122.39      137.79      2.32 o 
   6   1  11       40.94       40.02      2.14 o 
   7   1  11      155.08      165.69      2.82 o 
   8   1  11      164.89      162.39      2.75 o 
   9   1  11       17.70       22.02      2.93 o 
   0   2  11       10.80        8.81      1.77 o 
   1   2  11       49.37       43.49      3.62 o 
   2   2  11      144.45      132.12      2.63 o 
   3   2  11       22.25       19.12      2.01 o 
   4   2  11       94.26      113.41      2.23 o 
   5   2  11       87.71       85.49      2.11 o 
   6   2  11      174.68      174.44      2.70 o 
   7   2  11      137.87      139.45      3.25 o 
   8   2  11       35.54       36.53      3.31 o 
   9   2  11       46.28       50.99      2.70 o 
   0   3  11      337.27      347.16      3.58 o 
   1   3  11      227.36      239.90      2.64 o 
   2   3  11      111.03      105.32      2.56 o 
   3   3  11       62.99       63.34      2.26 o 
   4   3  11      165.51      179.42      2.42 o 
   5   3  11       10.11        7.35      1.85 o 
   6   3  11      100.76       95.99      2.93 o 
   7   3  11       91.38       73.21      2.65 o 
   8   3  11       84.78       90.32      3.76 o 
   9   3  11      129.79      150.45      3.67 o 
   0   4  11      107.28      113.35      4.15 o 
   1   4  11      128.98      130.04      2.34 o 
   2   4  11        6.51        4.74      1.73 o 
   3   4  11       71.87       71.92      1.68 o 
   4   4  11       19.63       21.15      1.75 o 
   5   4  11      273.72      281.24      2.91 o 
   6   4  11       31.28       27.21      1.92 o 
   7   4  11       62.71       57.15      2.20 o 
   8   4  11       24.84       26.50      3.40 o 
   9   4  11       59.20       69.52      3.92 o 
   0   5  11       16.97       24.80      3.84 o 
   1   5  11       20.97       14.34      2.01 o 
   2   5  11       83.61       83.34      1.68 o 
   3   5  11       64.59       53.26      1.54 o 
   4   5  11      108.49      108.94      2.47 o 
   5   5  11       11.82       18.92      2.70 o 
   6   5  11       45.19       35.30      2.44 o 
   7   5  11       32.36       36.75      2.73 o 
   8   5  11        4.03        4.12      2.87 o 
   9   5  11       49.55       49.51      3.54 o 
   0   6  11      282.70      316.35      3.38 o 
   1   6  11       23.42       19.83      1.70 o 
   2   6  11       17.03       12.11      1.77 o 
   3   6  11       46.33       39.59      1.82 o 
   4   6  11      261.04      245.17      3.11 o 
   5   6  11       76.07       77.31      3.17 o 
   6   6  11        1.00        1.49      2.89 o 
   7   6  11       80.91       75.22      3.59 o 
   8   6  11       27.62       29.50      3.14 o 
   0   7  11       55.83       48.58      2.53 o 
   1   7  11        1.50        1.96      1.96 o 
   2   7  11       86.06       76.17      2.81 o 
   3   7  11       77.85       74.78      2.16 o 
   4   7  11       49.68       51.12      2.41 o 
   5   7  11       70.64       70.42      3.23 o 
   6   7  11       41.47       60.47      3.62 o 
   7   7  11       20.63       22.18      2.96 o 
   8   7  11       14.24       14.52      3.27 o 
   0   8  11       44.79       43.11      8.21 o 
   1   8  11        3.84        3.87      1.88 o 
   2   8  11       21.38       23.17      2.15 o 
   3   8  11       67.29       50.09      2.76 o 
   4   8  11       71.72       69.23      3.36 o 
   5   8  11        3.15        2.30      2.93 o 
   6   8  11      122.72      117.73      4.14 o 
   7   8  11       18.18       20.59      3.14 o 
   0   9  11       22.48       27.07      3.57 o 
   1   9  11       77.78       83.82      2.32 o 
   2   9  11       89.93       88.78      2.59 o 
   3   9  11        5.38        8.32      2.96 o 
   4   9  11        3.66        4.25      3.00 o 
   5   9  11       12.47       14.17      3.13 o 
   6   9  11        6.61       10.13      3.04 o 
   0  10  11        0.66        7.11      4.33 o 
   1  10  11       14.49       13.97      2.54 o 
   2  10  11        3.73        3.80      2.61 o 
   3  10  11       81.32       92.20      3.30 o 
   4  10  11       22.34       23.29      3.08 o 
   5  10  11       50.38       51.09      3.64 o 
   0  11  11       13.31        9.11      3.37 o 
   1  11  11       54.43       56.98      3.05 o 
   2  11  11        8.54        6.84      3.59 o 
   3  11  11       47.74       64.13      3.25 o 
   4  11  11        0.00        2.68      3.51 o 
   0  12  11        3.02        6.60      6.37 o 
   1  12  11        2.01        3.75      3.67 o 
   0   0  12     1109.24     1154.18     21.67 o 
   1   0  12       63.87       58.03      4.30 o 
   2   0  12       60.16       52.86      3.19 o 
   3   0  12       84.09       91.97      3.48 o 
   4   0  12       44.36       46.32      2.95 o 
   5   0  12        7.07        9.80      5.58 o 
   6   0  12      218.56      223.08      4.68 o 
   7   0  12      218.15      230.78      5.01 o 
   8   0  12      181.79      195.39      4.13 o 
   9   0  12        0.00        0.80      4.07 o 
   0   1  12      134.37      165.41      2.09 o 
   1   1  12      300.45      290.80      3.49 o 
   2   1  12      870.74      905.52      4.73 o 
   3   1  12      340.83      340.37      3.35 o 
   4   1  12      233.92      253.37      2.77 o 
   5   1  12      389.53      406.59      3.67 o 
   6   1  12      345.11      333.55      3.41 o 
   7   1  12      145.12      146.52      2.94 o 
   8   1  12       98.29       93.09      2.75 o 
   9   1  12        7.09       11.44      2.82 o 
   0   2  12       31.87       46.06      3.73 o 
   1   2  12       78.16       80.48      2.19 o 
   2   2  12       59.77       50.48      2.22 o 
   3   2  12       20.20       27.40      3.74 o 
   4   2  12      124.25      120.11      2.49 o 
   5   2  12      271.61      289.08      2.99 o 
   6   2  12      236.04      248.68      3.82 o 
   7   2  12       47.73       51.50      2.54 o 
   8   2  12       60.31       57.27      2.98 o 
   9   2  12       27.96       29.20      2.64 o 
   0   3  12        0.52        2.41      1.86 o 
   1   3  12        8.30        4.34      1.65 o 
   2   3  12       20.01       22.23      2.08 o 
   3   3  12      258.09      277.22      3.34 o 
   4   3  12      385.29      368.25      3.41 o 
   5   3  12      314.84      327.88      2.93 o 
   6   3  12       85.44       88.74      2.29 o 
   7   3  12       41.58       40.26      2.35 o 
   8   3  12       20.37       21.08      2.88 o 
   9   3  12       91.33       91.02      3.43 o 
   0   4  12        2.84       -0.45      3.32 o 
   1   4  12       65.79       59.55      2.20 o 
   2   4  12      192.38      212.78      2.80 o 
   3   4  12      191.19      182.41      2.35 o 
   4   4  12      227.43      229.18      2.97 o 
   5   4  12        4.59        4.33      1.84 o 
   6   4  12       20.60       14.25      2.33 o 
   7   4  12      191.86      199.06      3.53 o 
   8   4  12        7.97        7.85      3.28 o 
   0   5  12        0.23        1.36      3.77 o 
   1   5  12      219.16      215.20      2.80 o 
   2   5  12      174.63      161.43      2.60 o 
   3   5  12       30.49       34.49      1.49 o 
   4   5  12       10.90        6.23      2.14 o 
   5   5  12       52.84       49.07      2.46 o 
   6   5  12       12.24       18.06      2.45 o 
   7   5  12       85.90       85.71      2.66 o 
   8   5  12        9.81       12.03      4.58 o 
   0   6  12      632.99      641.30     20.16 o 
   1   6  12       99.17      102.83      2.15 o 
   2   6  12       36.08       27.98      1.74 o 
   3   6  12       11.23       10.53      1.81 o 
   4   6  12       43.57       47.18      2.76 o 
   5   6  12        4.56        4.34      2.89 o 
   6   6  12      188.50      194.01      4.11 o 
   7   6  12       63.54       60.86      3.16 o 
   8   6  12       83.59       94.39      4.34 o 
   0   7  12      298.42      268.45      4.57 o 
   1   7  12       14.40       12.85      1.90 o 
   2   7  12        8.16        4.64      1.92 o 
   3   7  12       30.90       28.40      2.39 o 
   4   7  12        5.19        6.03      2.31 o 
   5   7  12       16.88       15.44      3.08 o 
   6   7  12       25.61       24.82      3.44 o 
   7   7  12        8.01       12.22      2.87 o 
   0   8  12      219.66      219.88      4.51 o 
   1   8  12       59.79       58.76      3.47 o 
   2   8  12       84.47       87.02      2.47 o 
   3   8  12      100.57       99.89      2.62 o 
   4   8  12       61.41       55.88      3.44 o 
   5   8  12       53.70       48.03      5.28 o 
   6   8  12       51.16       52.21      3.94 o 
   0   9  12       58.26       58.14      4.75 o 
   1   9  12      120.34      117.17      3.16 o 
   2   9  12       68.27       58.32      2.43 o 
   3   9  12        6.69        7.73      3.19 o 
   4   9  12       30.01       29.21      2.98 o 
   5   9  12        0.10        3.10      3.37 o 
   6   9  12        1.39        3.11      4.52 o 
   0  10  12       45.65       42.40      3.28 o 
   1  10  12       80.63       79.43      3.07 o 
   2  10  12       92.56      100.68      3.96 o 
   3  10  12       16.99       14.05      2.95 o 
   4  10  12       23.33       21.18      3.15 o 
   0  11  12        5.53        7.27      4.18 o 
   1  11  12        0.65        1.06      4.37 o 
   2  11  12        4.18        4.95      3.62 o 
   3  11  12       49.84       49.59      3.36 o 
   1   0  13     1129.35     1192.36      9.23 o 
   2   0  13      129.33      138.81      3.67 o 
   3   0  13      379.54      392.12      5.22 o 
   4   0  13       96.88      102.83      3.70 o 
   5   0  13       16.71       10.78      5.12 o 
   6   0  13       47.00       38.50      3.68 o 
   7   0  13       11.49       13.72      3.99 o 
   8   0  13        0.37        2.58      3.17 o 
   9   0  13        2.37        3.18      4.07 o 
   0   1  13      140.64      150.40      3.83 o 
   1   1  13       52.81       66.28      2.51 o 
   2   1  13      409.94      442.99      3.80 o 
   3   1  13      252.86      230.13      3.21 o 
   4   1  13       61.78       59.25      2.17 o 
   5   1  13      349.97      355.11      3.98 o 
   6   1  13       87.33       91.88      3.31 o 
   7   1  13      252.70      266.52      3.56 o 
   8   1  13       28.19       28.03      2.58 o 
   9   1  13       43.00       43.51      3.22 o 
   0   2  13      534.43      557.49      3.75 o 
   1   2  13      372.13      367.61      3.00 o 
   2   2  13      319.86      340.62      3.49 o 
   3   2  13      140.09      133.26      3.30 o 
   4   2  13      100.37       94.70      2.96 o 
   5   2  13       14.98       14.36      2.08 o 
   6   2  13       78.71       74.40      2.61 o 
   7   2  13       17.55       19.20      2.39 o 
   8   2  13       41.45       42.12      2.98 o 
   0   3  13      176.67      169.96      2.82 o 
   1   3  13      112.95      118.86      2.70 o 
   2   3  13      636.74      634.18      5.20 o 
   3   3  13        8.54        7.37      1.91 o 
   4   3  13       83.01       83.21      2.00 o 
   5   3  13       10.45        9.82      1.84 o 
   6   3  13      210.32      217.89      3.15 o 
   7   3  13       13.37       13.47      2.35 o 
   8   3  13       72.13       76.11      3.40 o 
   0   4  13       17.76       15.10      4.52 o 
   1   4  13      171.83      172.03      2.59 o 
   2   4  13      189.99      191.57      2.65 o 
   3   4  13       53.00       56.14      1.95 o 
   4   4  13      216.57      210.08      2.86 o 
   5   4  13      154.02      129.99      2.48 o 
   6   4  13        5.10        7.65      2.30 o 
   7   4  13       25.14       27.71      2.76 o 
   8   4  13        7.47        5.76      2.98 o 
   0   5  13      136.82      129.76      4.82 o 
   1   5  13      180.63      206.29      2.92 o 
   2   5  13       13.25        8.22      2.30 o 
   3   5  13       42.38       46.32      2.14 o 
   4   5  13       40.53       38.35      2.73 o 
   5   5  13      314.26      312.18      4.37 o 
   6   5  13       29.01       26.69      3.95 o 
   7   5  13        4.62        3.40      3.78 o 
   8   5  13       25.09       22.23      4.82 o 
   0   6  13       16.23       21.95      3.58 o 
   1   6  13      106.77      103.90      2.33 o 
   2   6  13      102.57      101.90      2.35 o 
   3   6  13      168.59      176.63      3.04 o 
   4   6  13       50.77       45.13      2.54 o 
   5   6  13       11.53       16.11      2.96 o 
   6   6  13       38.47       31.01      3.30 o 
   7   6  13       11.42       11.15      2.91 o 
   0   7  13       11.74       21.27      3.14 o 
   1   7  13       97.75       94.88      2.28 o 
   2   7  13        9.09       12.16      1.87 o 
   3   7  13       40.75       36.20      2.53 o 
   4   7  13       90.04       93.15      3.61 o 
   5   7  13       21.12       22.31      3.20 o 
   6   7  13       67.92       57.29      3.69 o 
   7   7  13       48.37       52.48      3.43 o 
   0   8  13       31.62       35.14      9.16 o 
   1   8  13       27.28       26.91      2.91 o 
   2   8  13       57.38       51.82      2.35 o 
   3   8  13       12.47       10.45      2.37 o 
   4   8  13        5.90        5.70      2.97 o 
   5   8  13       11.92        9.66      3.18 o 
   6   8  13        1.17        2.79      4.58 o 
   0   9  13        7.66       10.33      4.97 o 
   1   9  13       19.95       17.34      2.72 o 
   2   9  13       27.53       26.67      3.57 o 
   3   9  13       14.69       14.59      2.54 o 
   4   9  13       16.98       17.94      3.11 o 
   5   9  13       12.90       10.55      3.62 o 
   0  10  13        5.37        4.52      3.28 o 
   1  10  13        0.25        2.60      3.90 o 
   2  10  13       13.27       11.84      3.50 o 
   3  10  13        0.70        0.56      3.31 o 
   4  10  13       26.10       22.81      3.02 o 
   0  11  13        5.34        4.47      3.70 o 
   1  11  13        0.57        6.19      5.80 o 
   0   0  14      137.44       99.33      4.82 o 
   1   0  14       49.04       59.26      3.47 o 
   2   0  14        0.00       -0.14      3.18 o 
   3   0  14      714.41      727.54     10.48 o 
   4   0  14       37.15       44.40      3.71 o 
   5   0  14      213.55      207.71      6.78 o 
   6   0  14      132.99      125.90      4.37 o 
   7   0  14        0.41        0.79      3.86 o 
   8   0  14        7.19        3.00      3.19 o 
   0   1  14       64.17       53.47      3.86 o 
   1   1  14      126.30      135.83      2.93 o 
   2   1  14      475.43      448.00      4.10 o 
   3   1  14       70.20       66.92      2.69 o 
   4   1  14       31.58       39.16      4.17 o 
   5   1  14       36.96       34.94      2.48 o 
   6   1  14       10.46        7.63      2.56 o 
   7   1  14       32.49       34.04      2.67 o 
   8   1  14       22.21       22.15      2.60 o 
   0   2  14      651.13      685.89      6.74 o 
   1   2  14      103.12      107.99      2.37 o 
   2   2  14      288.09      298.54      3.60 o 
   3   2  14       76.32       66.64      3.09 o 
   4   2  14      543.27      538.42      7.21 o 
   5   2  14       42.17       35.64      2.26 o 
   6   2  14       84.04       79.36      2.67 o 
   7   2  14       11.63       11.97      2.49 o 
   8   2  14       47.98       49.89      3.09 o 
   0   3  14      694.69      710.34      9.46 o 
   1   3  14      122.77      130.61      2.76 o 
   2   3  14       68.80       67.33      3.12 o 
   3   3  14       50.86       50.23      2.27 o 
   4   3  14       28.14       31.37      1.89 o 
   5   3  14       69.94       68.86      2.31 o 
   6   3  14       83.92       82.93      2.97 o 
   7   3  14       11.81       11.92      2.51 o 
   8   3  14       29.20       33.94      3.19 o 
   0   4  14        9.80       15.70      3.88 o 
   1   4  14      346.78      343.12      3.41 o 
   2   4  14       83.33       76.61      2.34 o 
   3   4  14       95.30       96.77      2.11 o 
   4   4  14       45.00       39.89      1.95 o 
   5   4  14      167.92      176.57      2.84 o 
   6   4  14       42.42       37.50      2.80 o 
   7   4  14       30.90       33.96      2.55 o 
   8   4  14        3.74        6.92      3.11 o 
   0   5  14        0.00        5.20      2.51 o 
   1   5  14      712.04      750.38      4.21 o 
   2   5  14       11.68        7.46      1.99 o 
   3   5  14       14.26       13.20      2.14 o 
   4   5  14       13.25       16.11      2.68 o 
   5   5  14       11.41       13.70      3.04 o 
   6   5  14        8.33       12.74      3.12 o 
   7   5  14       33.14       32.01      4.25 o 
   0   6  14       14.59       25.43      2.61 o 
   1   6  14       13.24       12.19      2.80 o 
   2   6  14      105.31      101.98      2.72 o 
   3   6  14       18.43       16.55      2.87 o 
   4   6  14       29.14       33.93      3.02 o 
   5   6  14       27.92       35.72      3.76 o 
   6   6  14       54.06       58.60      4.13 o 
   7   6  14       79.40       77.38      4.66 o 
   0   7  14       99.75      103.62      3.71 o 
   1   7  14       40.60       43.47      2.96 o 
   2   7  14       23.20       16.54      2.15 o 
   3   7  14       26.61       20.03      2.34 o 
   4   7  14       68.57       70.27      3.51 o 
   5   7  14       44.74       54.22      3.60 o 
   6   7  14       29.11       24.43      3.69 o 
   0   8  14       20.55       21.96      5.99 o 
   1   8  14       29.52       36.41      3.33 o 
   2   8  14        4.41        2.30      2.72 o 
   3   8  14       81.98       91.10      2.83 o 
   4   8  14       23.33       28.90      3.33 o 
   5   8  14       15.83       15.59      3.36 o 
   0   9  14       11.69        8.48      3.73 o 
   1   9  14       18.99       15.93      2.75 o 
   2   9  14       38.75       34.37      3.48 o 
   3   9  14        6.43        5.92      2.58 o 
   4   9  14       28.62       28.43      3.24 o 
   0  10  14        0.01        6.70      5.43 o 
   1  10  14        2.66        2.50      3.31 o 
   2  10  14       56.14       61.66      3.91 o 
   1   0  15      384.06      330.47      5.95 o 
   2   0  15      583.29      621.44      6.74 o 
   3   0  15       37.63       38.39      3.89 o 
   4   0  15      276.39      251.76      5.17 o 
   5   0  15        6.39        3.09      4.97 o 
   6   0  15       18.21       12.64      3.81 o 
   7   0  15       33.74       27.57      4.01 o 
   8   0  15        3.16        5.82      4.21 o 
   0   1  15        0.58       -0.38      4.97 o 
   1   1  15      113.27       96.76      2.96 o 
   2   1  15      139.88      120.20      3.09 o 
   3   1  15       17.84       13.06      2.48 o 
   4   1  15        5.82        5.47      2.83 o 
   5   1  15       40.75       28.32      2.41 o 
   6   1  15       18.97       20.88      2.56 o 
   7   1  15       19.53       18.59      2.60 o 
   8   1  15       12.74       10.89      2.68 o 
   0   2  15      269.52      232.88      5.09 o 
   1   2  15       91.67      104.45      2.79 o 
   2   2  15       98.79       95.61      2.89 o 
   3   2  15      229.10      218.54      3.84 o 
   4   2  15        0.12        1.51      2.51 o 
   5   2  15       58.37       60.26      2.48 o 
   6   2  15       14.48       11.65      2.41 o 
   7   2  15       17.51       21.10      2.51 o 
   0   3  15       86.92       65.36      3.49 o 
   1   3  15      160.19      141.36      3.10 o 
   2   3  15        3.04        0.24      2.84 o 
   3   3  15       53.21       50.19      2.28 o 
   4   3  15        7.98        4.96      1.84 o 
   5   3  15       35.35       32.63      2.29 o 
   6   3  15       54.24       50.97      2.99 o 
   7   3  15        1.13        4.42      2.57 o 
   0   4  15        0.01        0.04      3.25 o 
   1   4  15       80.99       73.66      2.43 o 
   2   4  15       38.52       36.13      1.98 o 
   3   4  15       22.24       15.91      1.84 o 
   4   4  15       67.41       67.47      2.46 o 
   5   4  15       23.37       25.94      3.27 o 
   6   4  15       37.48       41.29      3.46 o 
   7   4  15       16.60       16.97      3.15 o 
   0   5  15       18.71       16.72      2.50 o 
   1   5  15      104.59      113.74      2.51 o 
   2   5  15       42.80       49.02      2.26 o 
   3   5  15       61.60       62.52      2.73 o 
   4   5  15        3.41        2.99      2.38 o 
   5   5  15       51.89       41.91      2.79 o 
   6   5  15       40.23       40.26      3.42 o 
   7   5  15        8.05        6.61      3.77 o 
   0   6  15       10.59       15.85      2.65 o 
   1   6  15        9.14        9.69      2.15 o 
   2   6  15        7.85        5.45      2.56 o 
   3   6  15       43.56       42.14      2.64 o 
   4   6  15       10.32       10.27      2.78 o 
   5   6  15        5.27        9.71      3.98 o 
   0   7  15        6.52        7.86      3.08 o 
   1   7  15       33.22       37.25      2.61 o 
   2   7  15       37.99       37.79      2.43 o 
   3   7  15        1.94        0.15      2.60 o 
   4   7  15       64.24       60.65      4.50 o 
   5   7  15       13.54       13.35      4.01 o 
   0   8  15       11.91       16.33      3.64 o 
   1   8  15       81.84       81.80      3.10 o 
   2   8  15       18.72       20.18      2.84 o 
   3   8  15       22.12       21.66      2.90 o 
   4   8  15       15.59       14.83      3.06 o 
   0   9  15       10.31       19.95      5.28 o 
   1   9  15       45.22       46.03      3.08 o 
   2   9  15       37.00       43.89      3.24 o 
   3   9  15       82.59       81.42      4.09 o 
   0   0  16       14.93       18.92      5.28 o 
   1   0  16      194.80      150.87      4.45 o 
   2   0  16       80.05       85.81      4.29 o 
   3   0  16        5.90        8.79      3.38 o 
   4   0  16       64.87       64.57      3.91 o 
   6   0  16       18.92       16.61      4.01 o 
   7   0  16        2.81        6.56      5.88 o 
   0   1  16        0.73        2.80      3.43 o 
   1   1  16        8.33       10.07      2.42 o 
   2   1  16       97.74       95.44      2.86 o 
   3   1  16       81.10       77.91      2.92 o 
   4   1  16       47.95       50.91      3.22 o 
   5   1  16        6.20        7.89      2.54 o 
   6   1  16       16.92       16.21      2.80 o 
   7   1  16        5.66        4.28      2.57 o 
   0   2  16       48.84       46.22      3.92 o 
   1   2  16      236.97      232.88      3.67 o 
   2   2  16       63.33       50.75      2.79 o 
   3   2  16       11.90       10.44      2.85 o 
   4   2  16        0.81        2.01      3.24 o 
   5   2  16      110.60      125.42      2.96 o 
   6   2  16        6.18        6.70      2.74 o 
   7   2  16        0.64        2.31      2.92 o 
   0   3  16        0.56        0.31      3.48 o 
   1   3  16       15.88       22.35      2.67 o 
   2   3  16       97.07      110.79      3.56 o 
   3   3  16       23.34       17.34      2.25 o 
   4   3  16       25.94       25.07      2.34 o 
   5   3  16       31.30       30.73      2.41 o 
   6   3  16       10.66       12.62      2.73 o 
   7   3  16       14.17       14.56      2.70 o 
   0   4  16      170.79      162.69      4.69 o 
   1   4  16       61.36       57.04      2.43 o 
   2   4  16        5.35        2.39      2.04 o 
   3   4  16       34.04       41.78      2.49 o 
   4   4  16       22.08       22.08      2.33 o 
   5   4  16        8.19        7.66      3.32 o 
   6   4  16       28.45       25.42      3.77 o 
   0   5  16      176.74      166.94      4.82 o 
   1   5  16       44.11       54.12      2.85 o 
   2   5  16       63.08       61.29      2.99 o 
   3   5  16       57.81       61.76      2.93 o 
   4   5  16       12.16        8.75      2.64 o 
   5   5  16       16.67       17.08      3.64 o 
   6   5  16       22.25       20.20      5.43 o 
   0   6  16       95.21       90.09      8.40 o 
   1   6  16       63.97       56.73      2.95 o 
   2   6  16       20.18       19.74      2.36 o 
   3   6  16       88.79      101.50      2.93 o 
   4   6  16        7.93       11.09      3.35 o 
   5   6  16       35.56       40.30      3.47 o 
   0   7  16       27.82       36.71      3.94 o 
   1   7  16       90.99      102.80      2.81 o 
   2   7  16       19.61       19.44      2.55 o 
   3   7  16        0.01        1.21      4.06 o 
   4   7  16       75.59       76.14      4.52 o 
   0   8  16       27.15       34.15      3.38 o 
   1   8  16       86.78       94.70      3.19 o 
   2   8  16       20.33       15.36      2.93 o 
   3   8  16       83.15       88.09      3.38 o 
   0   9  16        0.17       12.06      5.80 o 
   1   9  16       13.39       20.89      3.18 o 
   1   0  17      115.86      130.07      5.01 o 
   2   0  17       64.56       63.92      4.34 o 
   3   0  17        0.84        3.33      3.84 o 
   4   0  17       80.57       92.09      4.41 o 
   5   0  17        3.95       -0.75      5.80 o 
   6   0  17        5.51        5.89      4.05 o 
   0   1  17        0.88        2.41      3.78 o 
   1   1  17       23.14       23.82      2.68 o 
   2   1  17      103.55      114.24      3.10 o 
   3   1  17       77.02       81.69      3.13 o 
   4   1  17       11.98       10.30      3.19 o 
   5   1  17      113.30      124.05      3.86 o 
   6   1  17       14.46       18.32      2.60 o 
   0   2  17       55.67       57.10      3.77 o 
   1   2  17        8.12       11.36      2.67 o 
   2   2  17       15.97       13.88      2.71 o 
   3   2  17        9.15       10.41      3.09 o 
   4   2  17       28.04       23.74      3.19 o 
   5   2  17        1.92        6.09      2.44 o 
   6   2  17       25.77       25.12      2.97 o 
   0   3  17       33.58       23.54      3.94 o 
   1   3  17       28.12       31.90      2.93 o 
   2   3  17       86.57       90.43      3.60 o 
   3   3  17        0.07        1.02      2.72 o 
   4   3  17       62.07       73.84      2.71 o 
   5   3  17        9.83        4.87      2.48 o 
   6   3  17       42.11       48.15      3.17 o 
   0   4  17       43.87       50.22      4.28 o 
   1   4  17       15.41       12.82      2.38 o 
   2   4  17       60.83       60.10      2.60 o 
   3   4  17       23.20       25.59      2.38 o 
   4   4  17        9.18        9.58      2.76 o 
   5   4  17        5.29        4.85      3.27 o 
   6   4  17       10.02       11.17      3.55 o 
   0   5  17        0.07        3.52      3.78 o 
   1   5  17       44.55       48.23      2.86 o 
   2   5  17       25.43       21.60      2.70 o 
   3   5  17       36.22       36.28      2.84 o 
   4   5  17       20.95       28.65      2.90 o 
   5   5  17       15.46       13.23      4.55 o 
   0   6  17       27.85       23.05      4.00 o 
   1   6  17       24.66       25.60      2.68 o 
   2   6  17       17.79       15.61      3.53 o 
   3   6  17       19.05       21.96      2.87 o 
   4   6  17        1.41        4.22      3.52 o 
   0   7  17        3.24       11.08      4.16 o 
   1   7  17       41.25       40.16      3.10 o 
   2   7  17       44.26       48.21      3.17 o 
   3   7  17       37.76       44.36      3.24 o 
   0   8  17        7.80       10.66      4.33 o 
   1   8  17        8.03        9.83      3.12 o 
   0   0  18        0.22        0.53      4.97 o 
   1   0  18       46.37       50.67      4.01 o 
   2   0  18       20.91       13.26      4.00 o 
   3   0  18        0.06        0.71      4.03 o 
   4   0  18       22.08       20.53      4.17 o 
   5   0  18        4.23        9.80      5.73 o 
   6   0  18        0.77        2.35      4.18 o 
   0   1  18       46.79       52.08      4.09 o 
   1   1  18       47.10       43.70      2.85 o 
   2   1  18       54.67       49.40      3.09 o 
   3   1  18        9.90        8.60      2.84 o 
   4   1  18        3.54        5.03      3.22 o 
   5   1  18        4.88        2.49      4.42 o 
   0   2  18        2.61        4.09      3.58 o 
   1   2  18       55.66       51.65      3.08 o 
   2   2  18       36.52       33.71      3.06 o 
   3   2  18       28.42       34.42      3.55 o 
   4   2  18        6.31        7.69      3.36 o 
   5   2  18       37.95       33.27      2.70 o 
   0   3  18        3.81        1.56      3.94 o 
   1   3  18        9.18        4.32      2.58 o 
   2   3  18        2.74        4.94      2.75 o 
   3   3  18       28.21       26.47      2.91 o 
   4   3  18       20.80       23.69      3.00 o 
   5   3  18       14.96       23.28      3.89 o 
   0   4  18       10.36       10.41      3.96 o 
   1   4  18       10.86        6.27      2.58 o 
   2   4  18       19.55       20.07      2.47 o 
   3   4  18        3.21        1.70      2.74 o 
   4   4  18        9.04        9.35      2.96 o 
   5   4  18       10.65       14.49      3.67 o 
   0   5  18        5.17       10.72      4.14 o 
   1   5  18       27.58       27.76      3.05 o 
   2   5  18        6.09        6.36      2.78 o 
   3   5  18       24.85       24.73      2.94 o 
   4   5  18        2.14        3.68      3.61 o 
   0   6  18        0.71       -0.58      3.97 o 
   1   6  18        1.05        1.25      2.98 o 
   2   6  18        5.67        2.53      3.28 o 
   3   6  18       29.83       32.36      3.13 o 
   0   7  18        4.69        5.87      4.37 o 
   1   7  18       17.16       25.20      3.07 o 
   1   0  19       24.75       17.74      4.00 o 
   2   0  19      118.02      124.16      5.28 o 
   3   0  19       10.80       12.32      3.92 o 
   4   0  19       12.27        5.47      4.07 o 
   0   1  19        0.46        2.11      6.10 o 
   1   1  19       40.46       40.67      3.08 o 
   2   1  19       14.95       18.94      3.21 o 
   3   1  19       22.49       16.07      2.83 o 
   4   1  19       10.99        9.44      3.32 o 
   0   2  19        6.93        7.15      4.26 o 
   1   2  19       31.74       34.42      3.28 o 
   2   2  19       29.73       25.18      3.14 o 
   3   2  19       18.55       20.13      3.63 o 
   4   2  19        2.39        3.84      3.52 o 
   0   3  19       77.74       98.89      4.77 o 
   1   3  19        6.16        3.27      3.86 o 
   2   3  19       25.43       28.51      3.02 o 
   3   3  19       11.31        8.35      3.04 o 
   4   3  19        2.65        4.51      2.83 o 
   0   4  19        9.62       17.59      4.04 o 
   1   4  19       37.85       42.19      3.22 o 
   2   4  19        7.17        8.73      2.62 o 
   3   4  19        3.93        7.42      3.15 o 
   0   5  19       18.67       18.69      4.40 o 
   1   5  19        5.82        6.44      3.04 o 
   2   5  19       48.36       49.62      3.70 o 
   0   6  19       54.20       52.63      4.63 o 
   0   0  20       32.21       39.72      6.71 o 
   1   0  20        6.68       13.22      4.82 o 
   2   0  20       66.15       87.41      5.30 o 
   3   0  20       53.77       51.28      7.20 o 
   0   1  20        0.82        4.41      4.23 o 
   1   1  20       82.37       81.20      3.63 o 
   2   1  20      116.39      123.50      3.76 o 
   3   1  20       12.05       16.57      3.39 o 
   0   2  20       13.66        9.83      4.82 o 
   1   2  20        1.39        5.73      3.10 o 
   2   2  20        0.41        2.86      4.53 o 
   3   2  20       39.76       48.22      3.95 o 
   0   3  20       32.25       35.48      4.67 o 
   1   3  20        4.06        0.67      3.17 o 
   2   3  20       10.03        7.90      3.06 o 
   0   4  20        6.93        9.11      4.30 o 
   1   4  20        0.30        0.61      3.50 o 
                                                 
